# Supplementary material for: The Alterations of Vaginal Microbiome in HPV16 Infection as Identified by Shotgun Metagenomic Sequencing
Source: Front Cell Infect Microbiol. 2020 Jun 23;10:286. doi: 10.3389/fcimb.2020.00286 (PMC7324666; doi:10.3389/fcimb.2020.00286)
Supplement: Supplementary file 1 [file Table_1.XLSX]

## Sheet: Table S1
Table S1. Socio-demographic of subjects in validation cohort
Characteristics	NC group（n=81）	HPV16+ group（n=88)	P valuea
age (mean± SD, range)	35.2±5.7 (25-45)	35.7±5.9 (25-50)	0.607
BMI (mean± SD, range)b	21.4±2.9 (16.8-31.0)	21.0±2.3 (16.2-28.6)	0.348
Smoker(s)	1	3	0.622
Passive smokers	24	37	0.093
Menarche age (mean± SD)	14.2±1.4	14.3±1.6	0.730
Time since last menstrual period (mean± SD)	16.2±8.3	16.6±6.8	0.743
contraceptive method for nearly one year			0.511
condom	49	50
IUD	17	16
tubal ligation	6	5
no contraception	9	17
Hepatitis B surface antigen-positive	1	5	0.212
Age of first sexual life (mean± SD)	22.4±3.0	21.7±3.0	0.157
Sexual frequency (weekly)			0.628
≤1 time/week	59	60
2-3 times/week	19	25
≥4 times/week	0	1
unknown	3	2
Lifetime number of sexual partners			0.007
1	54	42
2	17	18
3-5	9	28
unknown	1	0
aStudent's t-test, Pearson Chi-Square test and Fisher's exact test adapted to the variable distribution; bBMI, body mass index.CIUD: intrauterine device
