# Supplementary material for: The Alterations of Vaginal Microbiome in HPV16 Infection as Identified by Shotgun Metagenomic Sequencing
Source: Front Cell Infect Microbiol. 2020 Jun 23;10:286. doi: 10.3389/fcimb.2020.00286 (PMC7324666; doi:10.3389/fcimb.2020.00286)
Supplement: Supplementary file 2 [file Table_2.XLSX]

## Sheet: Table S2
Table S2. Summary of metagenomic sequencing, assembly data, reads annotation and gene prediction
Data production							Single-sample assembly							Reads annotation							Gene prediction
Sample id	Adaptor (%)	Low quality(%)	Host(%)	Clean reads(#)	Clean bases(bp)	Data use rate(%)	Kmer of assembly	Number of contigs (#)	N50 length (bp)	N90 length (bp)	Total length of contigs (bp)	Maximal length Contigs (bp)	Average length Contigs (bp)	Clean reads	Fungi reads	Virus reads	Bacteria reads	Archaea reads	Totel align	Align ratio (%)	Number of ORFs(#)	Total length ORFs (bp)	Maximal length of ORFs (bp)	Average length of ORFs (bp)
Inf-03	0.0071	0.0379	0.8235	4836127	1449795451	0.1315	Kmer51	4951	1759	596	6695486	35100	1352	4836127	92246.6	24	1.20712e+06	4533.53	1303929	26.96	8078	4582935	7977	567.3
Inf-04	0.0128	0.0338	0.7685	6072977	1807265265	0.1848	Kmer51	3005	2289	568	4244538	94182	1412	6072977	140208	499	1.21659e+06	13614.5	1370908	22.57	5594	2739339	6495	489.7
Inf-07	0.0229	0.0381	0.5063	8710849	2623108029	0.4327	Kmer63	664	25615	1339	3380776	149437	5091	8710849	35535.4	13.04	786283	1322.49	823154	9.45	2888	2719155	9744	941.5
Inf-08	0.0031	0.013	0.5632	11799884	3558123455	0.4207	Kmer55	3004	9762	1092	10634780	174586	3540	11799884	16417.7	8029.03	6.69849e+06	2093.74	6725028	56.99	11359	9025260	10287	794.5
Inf-09	0.0169	0.0166	0.7848	6063439	1803979241	0.1817	Kmer51	4475	2266	571	6709425	182712	1499	6063439	123308	42.33	664884	9077.64	797312	13.15	8774	4140759	12006	471.9
Inf-10	0.0306	0.0147	0.7852	3912037	1151845143	0.1695	Kmer63	2904	746	540	2250588	7904	774	3912037	93102.6	724.06	390781	3402.48	488010	12.47	4037	1101009	2196	272.7
Inf-11	0.0121	0.0187	0.8487	2920495	870708157	0.1205	Kmer51	3111	1957	571	4278535	52891	1375	2920495	40897.9	9	281918	4186.87	327012	11.2	6028	2817393	5670	467.4
Inf-12	0.0134	0.0169	0.8516	2586111	770683712	0.118	Kmer55	3454	1736	580	4833180	224011	1399	2586111	40268.2	570	268615	3056.27	312509	12.08	6725	3344574	9387	497.3
Inf-13	0.0137	0.0187	0.831	2707009	807124250	0.1366	Kmer51	4246	1224	566	4892972	42068	1152	2707009	48319.9	245	226109	3307.06	277981	10.27	7463	3322854	8334	445.2
Inf-14	0.0081	0.0179	0.8698	3077831	919769424	0.1042	Kmer59	4018	1338	568	4889885	42857	1216	3077831	60296.3	45.07	275274	4571.31	340187	11.05	7272	3137865	4311	431.5
Inf-15	0.0092	0.0208	0.8587	2366743	708155575	0.1114	Kmer63	2032	6309	603	3501675	84406	1723	2366743	25271.7	745.4	477203	2203.3	505423	21.36	4984	2473401	6762	496.3
Inf-16	0.0194	0.0181	0.7485	3867532	1151898514	0.214	Kmer51	2879	1446	563	3876564	338893	1346	3867532	70336.5	428.5	486097	14284.8	571147	14.77	6179	2682159	4299	434.1
Inf-17	0.0224	0.0191	0.8213	2116078	629901697	0.1372	Kmer55	1835	4676	624	3307723	52690	1802	2116078	34049.6	172.38	366099	1729.8	402051	19	5043	2633949	6741	522.3
Inf-18	0.0537	0.0239	0.6816	4378420	1281129341	0.2408	Kmer51	3076	1495	568	3760358	44983	1222	4378420	63312.5	240.79	470937	9576.88	544067	12.43	6107	2949969	6378	483
Inf-19	0.0507	0.0187	0.7399	3445465	1012804831	0.1906	Kmer63	3311	2043	572	4571640	44983	1380	3445465	50415.2	3266.34	679545	5538.2	738765	21.44	7374	3604980	6495	488.9
Inf-20	0.0128	0.0144	0.0118	22752023	6861346102	0.9609	Kmer63	8280	8710	924	24956202	113163	3014	22752023	875.68	12.82	6.26337e+06	69.51	6264327	27.53	25739	22036512	14208	856.2
Inf-21	0.0278	0.02	0.735	5387641	1585099518	0.2172	Kmer55	1778	7359	596	3288626	45454	1849	5387641	79845.8	1480.01	874823	4769.43	960918	17.84	4329	2398935	8685	554.2
Inf-22	0.005	0.016	0.0158	15497491	4674286490	0.9631	Kmer55	7988	4477	802	18602018	120801	2328	15497491	639.12	8	7.42609e+06	63.64	7426798	47.92	20318	16454658	18141	809.9
Inf-23	0.0065	0.0185	0.0146	18978259	5724562657	0.9604	Kmer55	8156	13918	1112	30719705	225739	3766	18978259	751.61	78.65	5.38419e+06	77.05	5385097	28.38	30915	27241074	15141	881.2
Inf-24	0.0128	0.0143	0.0248	18760533	5657746135	0.9482	Kmer55	21425	5111	743	47928845	213284	2237	18760533	1450.17	136.21	7.38785e+06	113.05	7389550	39.39	55184	42500232	14658	770.2
Inf-25	0.0195	0.0185	0.0414	15436398	4652330988	0.9207	Kmer51	25632	4371	768	56117294	170585	2189	15436398	1975.09	96.88	6.18117e+06	123.1	6183365	40.06	64126	49847682	14991	777.3
Inf-26	0.0396	0.0147	0.6668	19572701	5754939448	0.2789	Kmer63	7820	1181	569	9109697	68934	1164	19572701	339977	47.18	4.2492e+06	15253.2	4604478	23.53	10816	4461024	9585	412.4
Inf-27	0.0097	0.0227	0.8504	2519831	753246868	0.1172	Kmer63	1632	11560	624	2998864	254663	1837	2519831	32111.9	57.52	529239	4373.95	565782	22.45	3718	1959894	9579	527.1
Inf-28	0.0215	0.0232	0.6903	6183353	1842959638	0.2649	Kmer51	2335	6523	601	3938686	116516	1686	6183353	67472.7	406.21	2.08376e+06	4973.42	2156613	34.88	5693	2804739	6741	492.7
Inf-29	0.0437	0.016	0.6435	6431070	1901178070	0.2968	Kmer55	2081	19411	1254	9065788	168437	4356	6431070	67375.7	58.5	1.80722e+06	3375.94	1878033	29.2	9536	7776954	9624	815.5
Inf-30	0.0161	0.0212	0.8314	2455252	731602001	0.1313	Kmer63	2119	2193	589	3164446	69406	1493	2455252	44018.7	62.06	318988	4503.04	367572	14.97	4951	2123505	8682	428.9
Inf-31	0.0277	0.0182	0.7464	3946560	1166683260	0.2078	Kmer51	2804	3004	598	4441940	87174	1584	3946560	110288	2173.59	727380	6741.8	846583	21.45	6500	3417765	6153	525.8
N-03	0.007	0.0353	0.6995	6674156	2006872921	0.2582	Kmer63	1054	14485	709	2848757	83194	2702	6674156	32102.2	0	3620420	1638.83	3654161	54.75	3351	2167020	6741	646.7
N-05	0.008	0.0356	0.8355	3150316	944720251	0.1209	Kmer63	991	16760	767	2974775	95080	3001	3150316	17216.5	0	979238	3096.08	999551	31.73	3247	2238528	6495	689.4
N-06	0.0067	0.0322	0.8447	2422481	727007145	0.1164	Kmer63	1139	14485	695	2981212	89180	2617	2422481	16195.7	0	752316	1229.75	769741	31.77	3565	2229888	5649	625.5
N-08	0.0176	0.0384	0.7913	2462156	732745610	0.1527	Kmer51	2558	6276	678	5485938	59008	2144	2462156	32030.4	128	731313	1533.7	765005	31.07	6643	4397052	8457	661.9
N-10	0.0046	0.0344	0.0183	24027528	7249118035	0.9427	Kmer55	13979	6509	887	37369651	181842	2673	24027528	805.25	14.35	5.63196e+06	149.44	5632927	23.44	40575	33011256	13437	813.6
N-11	0.0081	0.0419	0.7277	7578855	2278428126	0.2223	Kmer51	2469	19383	748	7684476	190247	3112	7578855	34708.1	496.5	818371	4171.72	857747	11.32	7938	5950605	9216	749.6
N-12	0.0085	0.0382	0.805	4972122	1491725165	0.1483	Kmer63	3488	1135	575	4149167	165608	1189	4972122	74385.4	8	1.25558e+06	4724.05	1334696	26.84	5047	2079609	6897	412
N-13	0.0099	0.0173	0.828	5127297	1533647093	0.1448	Kmer63	4409	1378	571	5658799	97100	1283	5127297	78803.2	1.52	1.03986e+06	6274.51	1124942	21.94	7827	3356841	5649	428.9
N-14	0.0149	0.0139	0.8102	5659801	1684855163	0.161	Kmer51	5130	3734	590	8286933	207991	1615	5659801	60926.4	9	672255	7557.34	740748	13.09	10209	5397348	10257	528.7
N-16	0.0082	0.0215	0.8722	2302243	688107727	0.0981	Kmer55	2972	988	559	2903258	14555	976	2302243	22994.7	1.07	130302	2593.49	155891	6.77	4233	1567596	8934	370.3
N-17	0.0062	0.0179	0.8793	2046998	613644971	0.0967	Kmer63	2189	1730	580	3101276	137660	1416	2046998	19334.6	3	210646	1788.5	231772	11.32	4250	1850946	9411	435.5
N-18	0.0172	0.0165	0.7746	3617578	1077090388	0.1917	Kmer51	1875	10342	598	3506033	83181	1869	3617578	52784.6	340.4	866777	4575.18	924477	25.56	4902	2614095	10320	533.3
N-19	0.0067	0.0162	0.8245	4969162	1489878693	0.1526	Kmer63	4644	2570	596	7305595	183943	1573	4969162	98365.5	167	1.13032e+06	4048.27	1232897	24.81	9259	4362411	8952	471.2
N-20	0.0077	0.0182	0.8566	3605800	1078958994	0.1175	Kmer51	7021	2100	599	10588116	64228	1508	3605800	92903.9	278.57	503477	5122.4	601782	16.69	13723	7824339	26328	570.2
N-21	0.0096	0.019	0.8219	3456037	1034072018	0.1495	Kmer63	2870	3626	592	4591146	56361	1599	3456037	60071	305.26	701522	5727.98	767626	22.21	6058	3027699	10497	499.8
N-22	0.0114	0.0174	0.7784	4090183	1221638876	0.1928	Kmer51	2839	2133	596	4316803	183038	1520	4090183	58843.7	257	761076	3264.88	823442	20.13	5657	2934870	8580	518.8
N-23	0.0091	0.0191	0.8569	3107726	927920626	0.1149	Kmer63	2798	3130	589	4296487	58695	1535	3107726	48176.4	6	435432	3364.13	486978	15.67	6308	2802141	7002	444.2
N-25	0.0125	0.0192	0.8153	3283325	980824364	0.153	Kmer63	2560	2926	605	4118956	52857	1608	3283325	49627.4	2.5	593883	3252.23	646765	19.7	6372	2907741	6663	456.3
N-27	0.0053	0.0187	0.8845	2887590	865379087	0.0914	Kmer63	3469	1143	568	4137609	139330	1192	2887590	24489	38	467278	1573.74	493379	17.09	5086	2003169	9519	393.9
N-28	0.022	0.0375	0.5043	9400644	2823831427	0.4363	Kmer55	1169	49080	1894	6784039	254601	5803	9400644	24472.1	1103.43	770702	1179.35	797457	8.48	6610	5898414	9912	892.3
N-30	0.0299	0.0157	0.7322	10211438	3014701658	0.2221	Kmer51	2888	12465	592	5505085	118402	1906	10211438	244621	2.04	2.28444e+06	9359.96	2538419	24.86	6448	3860886	10497	598.8
N-32	0.0039	0.0329	0.0061	20449969	6165584665	0.9571	Kmer63	8232	9259	846	21781110	201314	2645	20449969	332.96	1	1.08944e+07	11.32	10894712	53.27	23965	19234827	22827	802.6
N-33	0.0257	0.0332	0.7585	3593129	1066830309	0.1826	Kmer63	1717	17507	789	4901620	116558	2854	3593129	53849.2	2041.27	887281	3089.02	946260	26.34	5375	4029888	9228	749.7
N-34	0.0022	0.0394	0.0019	23584924	7109068589	0.9564	Kmer55	11265	7562	907	31782448	270290	2821	23584924	141.2	221.05	5.98455e+06	24.8	5984934	25.38	34035	28182156	22812	828
N-35	0.0025	0.0442	0.0026	19933235	6014816411	0.9506	Kmer55	7936	8219	933	23378826	317309	2945	19933235	230.54	0.03	2.51399e+06	4.34	2514223	12.61	24359	20638023	15141	847.2
Sum				389396802
Average				7.4884e+06
