# Supplementary material for: The Alterations of Vaginal Microbiome in HPV16 Infection as Identified by Shotgun Metagenomic Sequencing
Source: Front Cell Infect Microbiol. 2020 Jun 23;10:286. doi: 10.3389/fcimb.2020.00286 (PMC7324666; doi:10.3389/fcimb.2020.00286)
Supplement: Supplementary file 3 [file Table_3.XLSX]

## Sheet: Table S3
Table S3. Enriched or depleted phylum, genera and species identified in HPV16-positive women using metagenomic sequencing method
A. Enriched or depleted phylum identified in HPV16-infected patients as compared with normal controls
Taxonname	Mean (HPV16+)	Mean (HPV-)	enriched group	p-value	FDR
p__Actinobacteria	0.290786	0.132608	HPV16+	0.00802748	0.140909
p__Firmicutes	0.519187	0.816774	HPV-	1.21618e-05	0.000681063
p__Fusobacteria	0.00128013	0.000325635	HPV16+	0.0100649	0.140909
p__Viruses	0.122643	0.00653703	HPV16+	0.00061829	0.0173121
p__uncultured_bacterium	1.43367e-07	0	HPV16+	0.0264332	0.296052
B. Enriched or depleted genera identified in HPV16-infected patients as compared with normal controls
Taxonname	Mean (HPV16+)	Mean (HPV-)	enriched group	p-value	FDR
g__Lactobacillus	0.396519	0.688497	HPV-	0.00192219	0.247482
g__Gardnerella	0.177428	0.0605576	HPV16+	0.00267406	0.248646
g__Peptostreptococcus	0.0120558	0.00423525	HPV16+	0.00345476	0.248646
g__Peptoniphilus	0.00927975	0.00168699	HPV16+	0.0413529	0.513175
g__Coriobacteriales_bacterium_DNF00809	0.00913815	0.00146331	HPV16+	0.00500827	0.255942
g__Gemella	0.00441732	0.000424184	HPV16+	0.00057361	0.0984698
g__Prevotella	0.00416429	0.000865174	HPV16+	0.00674647	0.266067
g__Aerococcus	0.00374755	0.00780454	HPV-	0.0118764	0.311816
g__Mageeibacillus	0.00368707	0.000384071	HPV16+	0.00443269	0.248646
g__Arcanobacterium	0.00348515	0.0021511	HPV16+	0.00162445	0.239026
g__Dialister	0.00314196	0.00167759	HPV16+	0.00391664	0.248646
g__Chlamydia	0.00295366	0.000392386	HPV16+	0.000208659	0.0537298
g__Clostridiales_bacterium_KA00274	0.00208962	0.000134144	HPV16+	0.000114612	0.0537298
g__Actinomyces	0.00186779	0.000555992	HPV16+	0.00416757	0.248646
g__Veillonella	0.00173415	0.000255351	HPV16+	0.021154	0.396157
g__Parvimonas	0.000766944	8.43732e-05	HPV16+	0.0279622	0.43638
g__Kytococcus	0.000461007	1.87513e-05	HPV16+	0.0392126	0.511252
g__Sneathia	0.000309492	0.000155078	HPV16+	0.00300878	0.248646
g__Olsenella	0.000274556	1.85249e-05	HPV16+	0.0288846	0.444047
g__Varibaculum	0.000266092	0.000157977	HPV16+	0.0242651	0.418865
g__Lachnoanaerobaculum	0.000194765	2.60315e-05	HPV16+	0.0360312	0.511252
g__Slackia	0.000126556	0.000170076	HPV-	0.041097	0.513175
g__Campylobacter	0.000115809	1.40995e-05	HPV16+	0.00749121	0.266067
g__Corynebacteriales_bacterium_X1036	5.74262e-05	1.90149e-06	HPV16+	0.000160164	0.0537298
g__Corynebacteriales_bacterium_X1698	5.55934e-05	2.37888e-06	HPV16+	0.000200877	0.0537298
g__Eubacterium_nodatum	4.78839e-05	1.30909e-06	HPV16+	0.0383309	0.511252
g__Tissierellia_bacterium_S714	3.53496e-05	8.62211e-06	HPV16+	0.0219008	0.402818
g__Prochlorococcus	2.19297e-05	6.79705e-06	HPV16+	0.0188292	0.372963
g__Levyella	2.17352e-05	1.04488e-05	HPV16+	0.0194456	0.377906
g__Kallipyga	2.0961e-05	5.5803e-06	HPV16+	0.0385077	0.511252
g__Oribacterium	2.09354e-05	3.56475e-05	HPV-	0.0245673	0.418865
g__Tissierellia_bacterium_GD9	2.04559e-05	7.71414e-06	HPV16+	0.0499379	0.530269
g__Granulicatella	1.90457e-05	6.19988e-06	HPV16+	0.0105217	0.309638
g__Propionimicrobium	1.53644e-05	8.97027e-06	HPV16+	0.0180978	0.365505
g__Sanguibacter	1.1024e-05	1.74058e-05	HPV-	0.0390071	0.511252
g__Peptostreptococcaceae_bacterium_CM5	8.45796e-06	1.14264e-05	HPV-	0.0432659	0.530269
g__Firmicutes_bacterium_CAG646	7.07664e-06	3.00896e-07	HPV16+	0.0484269	0.530269
g__Acidibacillus	5.10718e-06	1.74975e-06	HPV16+	0.01206	0.311816
g__Bacteroidetes_bacterium_oral_taxon_272	4.92e-06	2.12373e-06	HPV16+	0.00458667	0.248646
g__Catabacter	4.81212e-06	8.99659e-06	HPV-	0.0147285	0.329791
g__Eubacteriaceae_bacterium_CHKCI004	2.91615e-06	9.44682e-07	HPV16+	0.0210155	0.396157
g__Thiobacillus	2.78838e-06	0	HPV16+	0.00723915	0.266067
g__Acidovorax	1.85109e-06	7.9882e-08	HPV16+	0.0118641	0.311816
g__Brachyspira	1.70375e-06	4.24385e-06	HPV-	0.00656645	0.266067
g__Coriobacteriaceae_bacterium_GD5	1.64033e-06	5.64161e-09	HPV16+	0.0140976	0.328172
g__Luteimonas	1.53425e-06	3.6896e-08	HPV16+	0.0308938	0.45458
g__Faecalicoccus	1.41777e-06	1.67986e-08	HPV16+	0.0143376	0.328172
g__Sedimenticola	1.35697e-06	0	HPV16+	0.0497708	0.530269
g__Methylibium	1.24895e-06	6.81723e-09	HPV16+	0.00377569	0.248646
g__Senegalimassilia	1.00294e-06	5.07592e-08	HPV16+	0.0102457	0.309638
g__Abiotrophia	8.98987e-07	4.74037e-09	HPV16+	0.0308938	0.45458
g__Sharpea	8.76734e-07	1.83169e-08	HPV16+	0.0113481	0.311816
g__Enorma	7.54057e-07	5.12109e-08	HPV16+	0.0390559	0.511252
g__Alcaligenes	7.42077e-07	6.13629e-08	HPV16+	0.0469069	0.530269
g__Firmicutes_bacterium_CAG582	7.24335e-07	0	HPV16+	0.0139215	0.328172
g__Clostridia_bacterium_UC512E3	6.337e-07	2.51977e-07	HPV16+	0.00622075	0.266067
g__Eubacterium_sulci	5.80524e-07	8.25954e-10	HPV16+	0.0124121	0.311816
g__Comamonas	5.75208e-07	1.64139e-07	HPV16+	0.0166136	0.343182
g__Cupriavidus	5.59084e-07	3.18017e-05	HPV-	0.0122069	0.311816
g__Azospira	5.32831e-07	0	HPV16+	0.0497708	0.530269
g__Comamonadaceae_bacterium_CCH4C5	4.62117e-07	1.43075e-09	HPV16+	0.0129221	0.316899
g__Denitrobacterium	4.21453e-07	3.28764e-08	HPV16+	0.0232614	0.418865
g__Haematobacter	3.67056e-07	0	HPV16+	0.0264332	0.418865
g__Diaphorobacter	2.94277e-07	1.50693e-08	HPV16+	0.00437998	0.248646
g__Methylobacterium	2.49054e-07	3.43624e-06	HPV-	0.00647483	0.266067
g__Dyella	2.41372e-07	0	HPV16+	0.0497708	0.530269
g__Actinobacillus	2.21297e-07	5.47358e-08	HPV16+	0.00268461	0.248646
g__Serratia	1.90478e-07	1.55733e-06	HPV-	0.00684414	0.266067
g__Phocaeicola	1.63682e-07	1.14503e-08	HPV16+	0.0366155	0.511252
g__Aeromicrobium	1.44911e-07	6.34951e-06	HPV-	0.00833099	0.286031
g__uncultured_bacterium	1.43367e-07	0	HPV16+	0.0264332	0.418865
g__Rhodococcus	1.35964e-07	3.93039e-07	HPV-	0.000358886	0.0739305
g__Curvibacter	1.1094e-07	0	HPV16+	0.00370523	0.248646
g__Epilithonimonas	6.07971e-08	6.18015e-09	HPV16+	0.0166593	0.343182
g__Janthinobacterium	5.90976e-08	0	HPV16+	0.0264332	0.418865
g__Bacteroidales_bacterium_H10	5.76976e-08	4.01653e-06	HPV-	0.0482876	0.530269
g__Zymomonas	5.62715e-08	0	HPV16+	0.0264332	0.418865
g__Phaeodactylibacter	3.17613e-08	3.22861e-09	HPV16+	0.0166593	0.343182
g__Pseudobutyrivibrio	2.08626e-08	8.12631e-08	HPV-	0.00521823	0.255942
g__Dysgonomonas	1.97821e-08	9.07893e-07	HPV-	0.039809	0.512541
g__Colwellia	1.9602e-08	0	HPV16+	0.0264332	0.418865
g__Pseudomonas_sp_ADP	1.77364e-08	1.05356e-09	HPV16+	0.0090753	0.292111
g__Variovorax	1.6413e-08	0	HPV16+	0.00723915	0.266067
g__Candidatus_Arthromitus	1.53356e-08	6.14244e-06	HPV-	0.0307063	0.45458
g__Pseudomonadaceae_bacterium_E5571	1.45046e-08	9.25642e-09	HPV16+	0.0411748	0.513175
g__Asanoa	1.37118e-08	3.58779e-07	HPV-	0.0454825	0.530269
g__Prochlorothrix	1.04516e-08	1.1988e-09	HPV16+	0.00865851	0.287686
g__Caballeronia	8.83456e-09	7.536e-10	HPV16+	0.00980647	0.306081
g__Alloiococcus	8.08202e-09	0	HPV16+	0.0497708	0.530269
g__Flavobacteriaceae_bacterium_HQM9	7.7819e-09	0	HPV16+	0.0497708	0.530269
g__Crocosphaera	7.75766e-09	0	HPV16+	0.0497708	0.530269
g__Desulfotalea	2.32383e-09	4.82282e-10	HPV16+	0.038365	0.511252
g__Aliivibrio	2.12624e-09	0	HPV16+	0.0497708	0.530269
g__Hylemonella	1.98655e-09	0	HPV16+	0.0264332	0.418865
g__Anabaena	1.58562e-09	0	HPV16+	0.0497708	0.530269
g__Thermus	0	5.63592e-08	HPV-	0.0339666	0.492754
g__Clostridiales_bacterium_Firm_02	0	2.36937e-08	HPV-	0.0164488	0.343182
B. Enriched or depleted species identified in HPV16-infected patients as compared with normal controls
Taxonname	Mean (HPV16+)	Mean (HPV-)	enriched group	p-value	FDR
s__Gardnerella_vaginalis	0.0840585	0.0326818	HPV16+	0.0172395	0.539864
s__Gardnerella_sp_304	0.0544206	0.0185666	HPV16+	0.00219649	0.309327
s__Gardnerella_sp_2612	0.0389493	0.00930918	HPV16+	0.00110688	0.291048
s__Mobiluncus_curtisii	0.00954884	0.00343197	HPV16+	0.0106399	0.508339
s__Coriobacteriales_bacterium_DNF00809	0.00913815	0.00146331	HPV16+	0.00500827	0.438126
s__Peptostreptococcus_anaerobius	0.00872863	0.00338739	HPV16+	0.00674647	0.438126
s__Megasphaera_sp_UPII_135E	0.00777413	0.00363444	HPV16+	0.0351835	0.665599
s__Peptoniphilus_lacrimalis	0.00517004	0.000563163	HPV16+	0.00205523	0.309327
s__Gemella_asaccharolytica	0.0043699	0.000362068	HPV16+	0.000461252	0.218311
s__Anaerococcus_tetradius	0.00406722	0.000595327	HPV16+	0.0106399	0.508339
s__Aerococcus_christensenii	0.00373214	0.00777803	HPV-	0.00674647	0.438126
s__Mageeibacillus_indolicus	0.00368707	0.000384071	HPV16+	0.00443269	0.438126
s__Arcanobacterium_sp_S3PF19	0.00344991	0.00214786	HPV16+	0.00199093	0.309327
s__Chlamydia_trachomatis	0.00295293	0.000392289	HPV16+	0.000180677	0.151461
s__Dialister_micraerophilus	0.00249953	0.00155216	HPV16+	0.0201103	0.547023
s__Clostridiales_bacterium_KA00274	0.00208962	0.000134144	HPV16+	0.000114612	0.151461
s__Pseudomonas_stutzeri	0.00208787	4.4615e-06	HPV16+	0.013629	0.508339
s__Peptostreptococcus_anaerobius_CAG621	0.00202604	0.000775937	HPV16+	0.000959703	0.267192
s__Peptoniphilus_sp_oral_taxon_836	0.00168151	0.000237411	HPV16+	0.0298375	0.622119
s__Veillonella_montpellierensis	0.00159552	0.000100028	HPV16+	0.00187196	0.309327
s__Atopobium_deltae	0.00156326	2.26691e-05	HPV16+	0.000353049	0.185665
s__Peptostreptococcus_sp_MV1	0.00128082	6.91357e-05	HPV16+	0.000224007	0.151461
s__Actinomyces_turicensis	0.00113462	0.000369003	HPV16+	0.00775705	0.438126
s__Peptoniphilus_harei	0.00109536	0.000110444	HPV16+	0.00715188	0.438126
s__Prevotella_disiens	0.000953137	2.93629e-05	HPV16+	0.000858056	0.267192
s__Prevotella_amnii	0.000692946	0.000147029	HPV16+	0.0155279	0.527465
s__Parvimonas_micra	0.000684741	8.99696e-06	HPV16+	0.0175004	0.539864
s__Peptoniphilus_sp_DNF00840	0.000683716	0.000262948	HPV16+	0.0191109	0.541762
s__Prevotella_bivia	0.000591606	5.24549e-05	HPV16+	8.08603e-05	0.151461
s__Actinomyces_sp_oral_taxon_180	0.000489484	4.27242e-07	HPV16+	0.00778972	0.438126
s__Fusobacterium_nucleatum	0.000462614	3.63489e-06	HPV16+	0.0193762	0.541762
s__Kytococcus_sedentarius	0.000461007	1.87513e-05	HPV16+	0.0392126	0.682327
s__Dialister_invisus	0.000339189	1.29573e-05	HPV16+	0.0215237	0.559735
s__Varibaculum_cambriense	0.000266092	0.000157977	HPV16+	0.0242651	0.579206
s__Olsenella_uli	0.000260006	2.86944e-07	HPV16+	0.0349709	0.665599
s__Dialister_invisus_CAG218	0.000235357	5.31243e-06	HPV16+	0.00566739	0.438126
s__Prevotella_melaninogenica	0.000223211	2.48333e-05	HPV16+	0.00143738	0.309327
s__Lachnoanaerobaculum_saburreum	0.000176645	1.00896e-05	HPV16+	0.0473123	0.699006
s__Sneathia_sanguinegens	0.000170971	0.000117161	HPV16+	0.00512317	0.438126
s__Sneathia_amnii	0.000138522	3.79165e-05	HPV16+	0.00201031	0.309327
s__Campylobacter_ureolyticus	0.000106	8.60129e-06	HPV16+	0.00196291	0.309327
s__Fusobacterium_sp_CM1	9.03649e-05	2.27068e-07	HPV16+	0.0191325	0.541762
s__Anaerococcus_vaginalis	8.8708e-05	1.37661e-05	HPV16+	0.0253942	0.579206
s__Fusobacterium_sp_CAG649	8.50962e-05	2.65843e-07	HPV16+	0.00218787	0.309327
s__Anaerococcus_sp_PH9	6.34696e-05	1.44968e-05	HPV16+	0.0141126	0.508339
s__Slackia_exigua	6.24662e-05	7.94601e-05	HPV-	0.0293965	0.615636
s__Corynebacteriales_bacterium_X1036	5.74262e-05	1.90149e-06	HPV16+	0.000160164	0.151461
s__Corynebacteriales_bacterium_X1698	5.55934e-05	2.37888e-06	HPV16+	0.000200877	0.151461
s__Prevotella_intermedia	5.53948e-05	2.30971e-06	HPV16+	0.03633	0.667397
s__Sutterella_sp_KLE1602	5.02428e-05	3.31832e-06	HPV16+	0.0390745	0.682327
s__Lactobacillus_aviarius	4.80819e-05	2.13147e-06	HPV16+	0.00319411	0.418208
s__Eubacterium_nodatum	4.78839e-05	1.30909e-06	HPV16+	0.0383309	0.68008
s__Peptoniphilus_obesi	4.59271e-05	1.32642e-05	HPV16+	0.0189205	0.541762
s__Streptococcus_sp_F0442	4.08187e-05	4.36581e-05	HPV-	0.00379948	0.418208
s__Actinomyces_gerencseriae	4.00283e-05	0	HPV16+	0.0497708	0.699006
s__Prevotella_denticola	3.91427e-05	2.82782e-06	HPV16+	0.00184712	0.309327
s__Anaerococcus_senegalensis	3.7134e-05	7.50509e-06	HPV16+	0.0404702	0.694006
s__Actinomyces_dentalis	3.61576e-05	3.47586e-09	HPV16+	0.0286983	0.609099
s__Actinomyces_sp_SD1	3.60216e-05	1.11665e-05	HPV16+	0.0172576	0.539864
s__Streptococcus_tigurinus	3.55867e-05	1.27237e-05	HPV16+	0.00805407	0.43816
s__Tissierellia_bacterium_S714	3.53496e-05	8.62211e-06	HPV16+	0.0219008	0.566429
s__Arcanobacterium_haemolyticum	3.52434e-05	3.24007e-06	HPV16+	0.00148147	0.309327
s__Streptococcus_sp_CM7	3.04647e-05	0.000105551	HPV-	0.0258044	0.579206
s__Mycobacterium_sp_WCM_7299	2.72706e-05	1.15216e-05	HPV16+	0.034969	0.665599
s__Actinomyces_graevenitzii	2.65103e-05	1.76669e-05	HPV16+	0.0361468	0.667397
s__Prevotella_sp_BV3P1	2.58868e-05	4.72067e-06	HPV16+	0.00671536	0.438126
s__Corynebacterium_pyruviciproducens	2.37822e-05	1.83893e-05	HPV16+	0.0156022	0.527465
s__Prochlorococcus_sp_scB241_526K3	2.19297e-05	6.79705e-06	HPV16+	0.0188292	0.541762
s__Levyella_massiliensis	2.17352e-05	1.04488e-05	HPV16+	0.0194456	0.541762
s__Kallipyga_massiliensis	2.07896e-05	5.56274e-06	HPV16+	0.0367464	0.667397
s__Actinomyces_neuii	2.0654e-05	7.17515e-07	HPV16+	0.0112094	0.508339
s__Tissierellia_bacterium_GD9	2.04559e-05	7.71414e-06	HPV16+	0.0499379	0.699279
s__Peptostreptococcus_stomatis	2.0318e-05	2.78772e-06	HPV16+	0.000597161	0.244592
s__Prevotella_pleuritidis	2.02786e-05	1.92006e-06	HPV16+	0.000221467	0.151461
s__Parvimonas_sp_oral_taxon_110	1.92348e-05	3.66852e-07	HPV16+	0.0273759	0.591644
s__Streptococcus_sp_CCH8G7	1.70964e-05	1.9446e-05	HPV-	0.0190533	0.541762
s__Streptococcus_sp_1171_SSPC	1.66479e-05	1.90229e-05	HPV-	0.0209908	0.552397
s__Gemella_sanguinis	1.65299e-05	1.7738e-05	HPV-	0.000903606	0.267192
s__Gemella_haemolysans	1.63887e-05	1.74027e-05	HPV-	0.00449853	0.438126
s__Streptococcus_sp_DBCMS	1.60851e-05	1.80419e-05	HPV-	0.00300113	0.405839
s__Streptococcus_sp_C300	1.59533e-05	1.81211e-05	HPV-	0.00478634	0.438126
s__Streptococcus_sp_ACS2	1.53786e-05	1.72222e-05	HPV-	0.0210155	0.552397
s__Streptococcus_dentisani	1.53146e-05	1.88061e-05	HPV-	0.00670482	0.438126
s__Prevotella_marshii	1.52009e-05	4.27027e-06	HPV16+	0.045882	0.699006
s__Pediococcus_acidilactici	1.50945e-05	1.53233e-06	HPV16+	0.0355918	0.665599
s__Streptococcus_sanguinis	1.48932e-05	1.7615e-05	HPV-	0.0242742	0.579206
s__Streptococcus_sp_C150	1.46579e-05	1.66252e-05	HPV-	0.00451139	0.438126
s__Olsenella_sp_KHD7	1.41383e-05	1.8169e-05	HPV-	0.0473587	0.699006
s__Streptococcus_sp_HPH0090	1.40143e-05	1.64236e-05	HPV-	0.00162819	0.309327
s__Megasphaera_elsdenii	1.37697e-05	1.83316e-05	HPV-	0.00222208	0.309327
s__Pseudomonas_aeruginosa	1.33869e-05	2.56713e-07	HPV16+	0.02805	0.602214
s__Haemophilus_sp_FF7	1.32951e-05	1.52868e-05	HPV-	0.0129899	0.508339
s__Propionibacterium_propionicum	1.3054e-05	0	HPV16+	0.0264332	0.579206
s__Oribacterium_sp_oral_taxon_108	1.29256e-05	1.31582e-05	HPV-	0.00160059	0.309327
s__Prevotella_oris	1.25429e-05	2.13572e-06	HPV16+	0.00535228	0.438126
s__Lachnoanaerobaculum_sp_ICM7	1.23467e-05	1.36495e-05	HPV-	0.00141987	0.309327
s__Propionimicrobium_lymphophilum	1.19881e-05	5.72627e-06	HPV16+	0.0103129	0.504466
s__Streptococcus_urinalis	1.15846e-05	7.06759e-05	HPV-	0.0451371	0.699006
s__Sanguibacter_keddieii	1.1024e-05	1.74058e-05	HPV-	0.0390071	0.682327
s__Streptococcus_porcinus	9.04073e-06	5.62462e-06	HPV16+	0.0059532	0.438126
s__Dialister_succinatiphilus	8.95766e-06	2.10645e-06	HPV16+	0.0206667	0.552397
s__Granulicatella_sp_572rep1_STHE	8.86693e-06	2.99789e-06	HPV16+	0.0130906	0.508339
s__Granulicatella_sp_572rep2_STHE	8.86278e-06	2.9991e-06	HPV16+	0.0130906	0.508339
s__Prevotella_nigrescens	8.53071e-06	9.39839e-07	HPV16+	0.0225969	0.579206
s__Peptostreptococcaceae_bacterium_CM5	8.45796e-06	1.14264e-05	HPV-	0.0432659	0.699006
s__Coprococcus_sp_ART55/1	8.35589e-06	4.43888e-06	HPV16+	0.00090844	0.267192
s__Desulfovibrio_piger	8.05465e-06	1.44447e-07	HPV16+	0.0209857	0.552397
s__Bifidobacterium_animalis	7.89503e-06	2.73345e-07	HPV16+	0.0322627	0.649785
s__Prevotella_multiformis	7.40102e-06	2.23583e-06	HPV16+	0.00588224	0.438126
s__Pseudomonas_chloritidismutans	7.27902e-06	9.57115e-10	HPV16+	0.0235755	0.579206
s__Coprococcus_eutactus	7.15152e-06	5.23025e-06	HPV16+	0.0127073	0.508339
s__Firmicutes_bacterium_CAG646	7.07664e-06	3.00896e-07	HPV16+	0.0484269	0.699006
s__Campylobacter_jejuni	7.01651e-06	1.57322e-06	HPV16+	0.000620135	0.244592
s__Pseudomonas_sp_MT1	6.86012e-06	0	HPV16+	0.0139215	0.508339
s__Streptococcus_sp_343_SSPC	6.72901e-06	7.52017e-06	HPV-	0.00788928	0.438126
s__Actinomyces_sp_oral_taxon_414	6.71305e-06	1.67994e-09	HPV16+	0.0481954	0.699006
s__Pseudomonas_sp_10B238	6.65978e-06	0	HPV16+	0.0139215	0.508339
s__Clostridium_sp_CAG269	5.84804e-06	6.47036e-07	HPV16+	0.0416724	0.699006
s__Corynebacterium_kroppenstedtii	5.67537e-06	5.76048e-06	HPV-	0.0229812	0.579206
s__Tannerella_forsythia	5.56823e-06	1.63479e-06	HPV16+	0.0187576	0.541762
s__Roseburia_sp_CAG45	5.55098e-06	5.61188e-07	HPV16+	0.0256613	0.579206
s__Fusobacterium_necrophorum	5.52545e-06	1.65676e-06	HPV16+	0.00475778	0.438126
s__Pseudomonas_sp_BICA114	5.3224e-06	3.75864e-08	HPV16+	0.0471689	0.699006
s__Porphyromonas_endodontalis	5.2379e-06	6.54009e-08	HPV16+	0.00345818	0.418208
s__Acidibacillus_ferrooxidans	5.10718e-06	1.74975e-06	HPV16+	0.01206	0.508339
s__Bacteroidetes_bacterium_oral_taxon_272	4.92e-06	2.12373e-06	HPV16+	0.00458667	0.438126
s__Catabacter_hongkongensis	4.81212e-06	8.99659e-06	HPV-	0.0147285	0.512574
s__Streptomyces_cattleya	4.50548e-06	3.33116e-06	HPV16+	0.0368034	0.667397
s__Prevotella_sp_ICM33	4.4506e-06	4.8654e-07	HPV16+	0.0337747	0.658868
s__Veillonella_seminalis	4.34594e-06	2.20695e-06	HPV16+	0.0428373	0.699006
s__Prevotella_aurantiaca	4.18064e-06	2.12563e-07	HPV16+	0.00196513	0.309327
s__Pseudomonas_sp_BAY1663	4.09536e-06	0	HPV16+	0.00723915	0.438126
s__Prevotella_sp_oral_taxon_306	3.97934e-06	9.22381e-07	HPV16+	0.0184273	0.541762
s__Ruminococcus_sp_CAG353	3.3519e-06	7.49429e-08	HPV16+	0.0366155	0.667397
s__Prevotella_scopos	3.07953e-06	9.30823e-07	HPV16+	0.0249414	0.579206
s__Eubacteriaceae_bacterium_CHKCI004	2.91615e-06	9.44682e-07	HPV16+	0.0210155	0.552397
s__Thiobacillus_denitrificans	2.78838e-06	0	HPV16+	0.00723915	0.438126
s__Clostridium_glycyrrhizinilyticum	2.5949e-06	5.68083e-07	HPV16+	0.00334767	0.418208
s__Collinsella_intestinalis	2.46079e-06	1.90309e-06	HPV16+	0.0351713	0.665599
s__Pseudomonas_sp_HMP271	2.37148e-06	0	HPV16+	0.0264332	0.579206
s__Prevotella_sp_F0091	2.23979e-06	1.00093e-06	HPV16+	0.00721839	0.438126
s__Pseudomonas_moraviensis	2.04644e-06	0	HPV16+	0.00723915	0.438126
s__Streptococcus_vestibularis	1.99477e-06	8.25255e-07	HPV16+	0.00921945	0.469201
s__Pseudomonas_sp_20_BN	1.89501e-06	3.82332e-09	HPV16+	0.0245802	0.579206
s__Eubacterium_sp_CAG603	1.85008e-06	5.53439e-08	HPV16+	0.0144994	0.508339
s__Prevotella_falsenii	1.81483e-06	4.89943e-07	HPV16+	0.00665108	0.438126
s__Corynebacterium_sp_KPL1824	1.71684e-06	1.63431e-06	HPV16+	0.0353443	0.665599
s__Brachyspira_pilosicoli	1.70375e-06	4.24385e-06	HPV-	0.00656645	0.438126
s__Collinsella_sp_GD3	1.64088e-06	5.64347e-09	HPV16+	0.0140976	0.508339
s__Coriobacteriaceae_bacterium_GD5	1.64033e-06	5.64161e-09	HPV16+	0.0140976	0.508339
s__Prevotella_enoeca	1.5671e-06	3.07903e-07	HPV16+	0.017625	0.539864
s__Luteimonas_huabeiensis	1.53425e-06	3.6896e-08	HPV16+	0.0308938	0.627555
s__Acidovorax_sp_JS42	1.50558e-06	3.04899e-08	HPV16+	0.0103387	0.504466
s__Faecalicoccus_pleomorphus	1.41777e-06	1.67986e-08	HPV16+	0.0143376	0.508339
s__Prevotella_dentalis	1.40051e-06	4.27692e-08	HPV16+	0.0083922	0.451367
s__Veillonella_magna	1.38452e-06	1.93115e-06	HPV-	0.00670482	0.438126
s__Aeromonas_veronii	1.37153e-06	8.22526e-08	HPV16+	0.0342895	0.662418
s__Sedimenticola_selenatireducens	1.35697e-06	0	HPV16+	0.0497708	0.699006
s__Bifidobacterium_saeculare	1.32445e-06	7.64958e-08	HPV16+	0.0289687	0.609372
s__Corynebacterium_amycolatum	1.15909e-06	1.19351e-06	HPV-	0.0085746	0.455341
s__Selenomonas_sp_oral_taxon_126	1.08464e-06	0	HPV16+	0.0139215	0.508339
s__Alloprevotella_rava	1.08461e-06	1.76933e-07	HPV16+	0.00791038	0.438126
s__Campylobacter_hominis	1.0744e-06	1.28229e-06	HPV-	0.0425223	0.699006
s__Senegalimassilia_anaerobia	1.00294e-06	5.07592e-08	HPV16+	0.0102457	0.504466
s__Abiotrophia_defectiva	8.98987e-07	4.74037e-09	HPV16+	0.0308938	0.627555
s__Sharpea_azabuensis	8.76734e-07	1.83169e-08	HPV16+	0.0113481	0.508339
s__Micrococcus_luteus	8.2704e-07	7.52852e-07	HPV16+	0.0379403	0.68008
s__Prevotella_saccharolytica	8.25493e-07	9.28548e-08	HPV16+	0.00507066	0.438126
s__Methylibium_sp_Root1272	8.24878e-07	0	HPV16+	0.0497708	0.699006
s__Granulicatella_adiacens	8.22669e-07	5.1252e-09	HPV16+	0.0209857	0.552397
s__uncultured_Collinsella_sp	7.67509e-07	2.26966e-08	HPV16+	0.0281194	0.602214
s__Enorma_massiliensis	7.54057e-07	5.12109e-08	HPV16+	0.0390559	0.682327
s__Campylobacter_rectus	7.26836e-07	2.84948e-10	HPV16+	0.0481954	0.699006
s__Firmicutes_bacterium_CAG582	7.24335e-07	0	HPV16+	0.0139215	0.508339
s__Actinomyces_oris	6.82904e-07	0	HPV16+	0.0264332	0.579206
s__Pseudomonas_sp_NBRC_111142	6.73083e-07	4.2673e-09	HPV16+	0.00756019	0.438126
s__Clostridia_bacterium_UC512E3	6.337e-07	2.51977e-07	HPV16+	0.00622075	0.438126
s__Haemophilus_parahaemolyticus	6.07785e-07	0	HPV16+	0.0139215	0.508339
s__Prevotella_conceptionensis	6.00169e-07	3.37717e-08	HPV16+	0.0174436	0.539864
s__Bifidobacterium_thermacidophilum	5.88802e-07	6.88613e-09	HPV16+	0.0167166	0.531004
s__Pseudomonas_sp_PTA1	5.84549e-07	0	HPV16+	0.0139215	0.508339
s__Eubacterium_sulci	5.80524e-07	8.25954e-10	HPV16+	0.0124121	0.508339
s__Pseudomonas_oryzihabitans	5.7297e-07	1.49059e-09	HPV16+	0.00441569	0.438126
s__Megasphaera_elsdenii_CAG570	5.41698e-07	1.58212e-08	HPV16+	0.0182978	0.541762
s__Azospira_oryzae	5.32831e-07	0	HPV16+	0.0497708	0.699006
s__Aeromonas_salmonicida	5.14484e-07	2.19825e-08	HPV16+	0.0303134	0.627555
s__Selenomonas_sputigena	5.08803e-07	0	HPV16+	0.0139215	0.508339
s__Pseudomonas_sp_Chol1	5.07608e-07	0	HPV16+	0.0497708	0.699006
s__Pseudomonas_sp_313	4.84626e-07	1.52532e-09	HPV16+	0.00716497	0.438126
s__Pseudomonas_sp_P818	4.7996e-07	0	HPV16+	0.0264332	0.579206
s__Pseudomonas_denitrificans	4.7662e-07	4.15336e-09	HPV16+	0.026708	0.579857
s__Aeromonas_jandaei	4.63426e-07	0	HPV16+	0.0139215	0.508339
s__Comamonadaceae_bacterium_CCH4C5	4.62117e-07	1.43075e-09	HPV16+	0.0129221	0.508339
s__Gallibacterium_anatis	4.36136e-07	6.0975e-07	HPV-	0.0462025	0.699006
s__Collinsella_sp_GD7	4.3518e-07	5.03641e-09	HPV16+	0.00738205	0.438126
s__Christensenella_sp_AF7305CM02	4.2263e-07	0	HPV16+	0.0497708	0.699006
s__Pseudomonas_alcaligenes	4.2152e-07	2.74313e-09	HPV16+	0.00765206	0.438126
s__Denitrobacterium_detoxificans	4.21453e-07	3.28764e-08	HPV16+	0.0232614	0.579206
s__Methylibium_petroleiphilum	4.08211e-07	0	HPV16+	0.0497708	0.699006
s__Plesiomonas_sp_ZOR0011	3.95838e-07	1.32928e-08	HPV16+	0.032091	0.649089
s__Haematobacter_missouriensis	3.58724e-07	0	HPV16+	0.0497708	0.699006
s__Alistipes_timonensis	3.40532e-07	1.59422e-05	HPV-	0.0186915	0.541762
s__Pseudomonas_sp_AU12215	3.34862e-07	0	HPV16+	0.00370523	0.418208
s__Aeromonas_sp_159	3.2505e-07	0	HPV16+	0.00370523	0.418208
s__Microbacterium_sp_Ag1	2.87989e-07	1.17617e-06	HPV-	0.0265627	0.57936
s__Diaphorobacter_sp_J551	2.81638e-07	1.69865e-09	HPV16+	0.00407267	0.43809
s__Dyella_ginsengisoli	2.41372e-07	0	HPV16+	0.0497708	0.699006
s__Capnocytophaga_sp_oral_taxon_863	2.13932e-07	2.36401e-08	HPV16+	0.0416724	0.699006
s__Thauera_sp_63	1.98121e-07	0	HPV16+	0.0497708	0.699006
s__Pseudomonas_sp_BIOMIG1BAC	1.97888e-07	1.80619e-09	HPV16+	0.0190515	0.541762
s__Clostridium_cellulovorans	1.96067e-07	1.16812e-07	HPV16+	0.000310158	0.183497
s__Pseudomonas_sp_NBRC_111131	1.88237e-07	4.21219e-09	HPV16+	0.0463816	0.699006
s__Comamonas_aquatica	1.83004e-07	0	HPV16+	0.0264332	0.579206
s__Pseudomonas_azotifigens	1.79299e-07	0	HPV16+	0.0497708	0.699006
s__Thauera_sp_DNT1	1.64852e-07	0	HPV16+	0.0497708	0.699006
s__Phocaeicola_abscessus	1.63682e-07	1.14503e-08	HPV16+	0.0366155	0.667397
s__Bordetella_parapertussis	1.6124e-07	0	HPV16+	0.0497708	0.699006
s__Acidovorax_sp_NO1	1.50663e-07	2.72368e-09	HPV16+	0.0155653	0.527465
s__Acinetobacter_bereziniae	1.47279e-07	1.93311e-08	HPV16+	0.0162142	0.531004
s__Aeromicrobium_massiliense	1.44911e-07	6.29429e-06	HPV-	0.0197535	0.544253
s__uncultured_bacterium	1.43367e-07	0	HPV16+	0.0264332	0.579206
s__Aeromonas_hydrophila	1.38155e-07	0	HPV16+	0.0264332	0.579206
s__Pseudomonas_koreensis	1.37373e-07	0	HPV16+	0.0497708	0.699006
s__Acinetobacter_pittii	1.2719e-07	4.84475e-08	HPV16+	0.0245802	0.579206
s__Pseudomonas_sp_FH1	1.22567e-07	0	HPV16+	0.0497708	0.699006
s__Clostridium_sp_CAG567	1.14951e-07	4.9469e-05	HPV-	0.0347478	0.665599
s__Acidovorax_sp_123221	1.11302e-07	0	HPV16+	0.0497708	0.699006
s__Weeksella_sp_FF8	1.08924e-07	9.91314e-09	HPV16+	0.0155653	0.527465
s__Acinetobacter_gandensis	1.08408e-07	4.71593e-09	HPV16+	0.0144994	0.508339
s__Chryseobacterium_greenlandense	1.07357e-07	1.86683e-08	HPV16+	0.043297	0.699006
s__Vibrio_owensii	1.03358e-07	0	HPV16+	0.0264332	0.579206
s__Pseudomonas_mandelii	1.03176e-07	6.20017e-10	HPV16+	0.0481954	0.699006
s__Alicycliphilus_sp_CRZ1	9.44904e-08	0	HPV16+	0.0264332	0.579206
s__Selenomonas_sp_CM52	9.37001e-08	0	HPV16+	0.0497708	0.699006
s__Actinobacillus_minor	9.23458e-08	5.31557e-08	HPV16+	0.00486479	0.438126
s__Cupriavidus_gilardii	8.55625e-08	3.13157e-05	HPV-	0.00190092	0.309327
s__Pseudomonas_sp_BMS12	8.48512e-08	0	HPV16+	0.0497708	0.699006
s__Pseudomonas_sp_NBRC_111129	8.33766e-08	1.04807e-09	HPV16+	0.0133088	0.508339
s__Serratia_marcescens	7.8311e-08	7.08208e-07	HPV-	0.019459	0.541762
s__Ralstonia_sp_PBA	6.89406e-08	2.47083e-09	HPV16+	0.0232775	0.579206
s__Pseudomonas_sp_NBRC_111125	6.62765e-08	1.04763e-08	HPV16+	0.00654163	0.438126
s__Pseudomonas_sp_NBRC_111144	6.59487e-08	1.11211e-09	HPV16+	0.0288738	0.609372
s__Pseudomonas_sp_NBRC_111121	6.54582e-08	8.21926e-10	HPV16+	0.0138881	0.508339
s__Acinetobacter_venetianus	6.29585e-08	0	HPV16+	0.0139215	0.508339
s__Mitsuokella_sp_oral_taxon_131	6.21719e-08	0	HPV16+	0.0497708	0.699006
s__Pseudomonas_citronellolis	6.19834e-08	0	HPV16+	0.0264332	0.579206
s__Pseudomonas_sp_WCHP16	6.14579e-08	1.60742e-09	HPV16+	0.00670377	0.438126
s__Epilithonimonas_sp_J200	6.07971e-08	6.18015e-09	HPV16+	0.0166593	0.531004
s__Janthinobacterium_sp_Marseille	5.90976e-08	0	HPV16+	0.0264332	0.579206
s__Bacteroidales_bacterium_H10	5.76976e-08	4.01653e-06	HPV-	0.0482876	0.699006
s__Zymomonas_mobilis	5.62715e-08	0	HPV16+	0.0264332	0.579206
s__Subdoligranulum_sp_CAG314	4.72406e-08	4.45064e-06	HPV-	0.0131645	0.508339
s__Acinetobacter_soli	4.70315e-08	0	HPV16+	0.0497708	0.699006
s__Methylobacterium_sp_CCH5D2	4.55484e-08	3.25726e-07	HPV-	0.0182593	0.541762
s__Prevotella_sp_oral_taxon_472	4.51647e-08	2.24809e-10	HPV16+	0.0144994	0.508339
s__Marinomonas_aquimarina	4.50918e-08	0	HPV16+	0.0497708	0.699006
s__Methylobacterium_variabile	4.45451e-08	1.30762e-07	HPV-	0.0386165	0.681985
s__Acinetobacter_nosocomialis	4.38508e-08	3.05223e-09	HPV16+	0.0489522	0.699006
s__Acinetobacter_genomosp_NB14	4.21236e-08	0	HPV16+	0.0497708	0.699006
s__Thauera_butanivorans	4.11128e-08	5.45553e-09	HPV16+	0.0190515	0.541762
s__Pseudomonas_sp_GTC_16482	4.01456e-08	4.30787e-09	HPV16+	0.0198194	0.544253
s__Clostridium_sp_CAG768	3.30746e-08	9.01637e-09	HPV16+	0.00717996	0.438126
s__Phaeodactylibacter_xiamenensis	3.17613e-08	3.22861e-09	HPV16+	0.0166593	0.531004
s__Pseudonocardia_sp_P2	2.99154e-08	5.53755e-08	HPV-	0.0448017	0.699006
s__Clostridium_clariflavum	2.59451e-08	0	HPV16+	0.0139215	0.508339
s__Enterococcus_sp_1140_ESPC	2.39421e-08	0.000368722	HPV-	0.0176799	0.539864
s__Leclercia_sp_LK8	2.38194e-08	2.20632e-07	HPV-	0.0365299	0.667397
s__Blautia_sp_CAG257	2.24421e-08	5.21465e-07	HPV-	0.0406371	0.694351
s__Pseudobutyrivibrio_ruminis	2.08626e-08	8.12631e-08	HPV-	0.00521823	0.438126
s__Lactococcus_piscium	2.08002e-08	3.1407e-06	HPV-	0.0463816	0.699006
s__Pseudomonas_sp_BIOMIG1N	2.00311e-08	1.81736e-09	HPV16+	0.0401921	0.691742
s__Pseudomonas_sp_BIOMIG1BDMA	2.0031e-08	1.81735e-09	HPV16+	0.0401921	0.691742
s__Pseudomonas_sp_BIOMIG1BD	1.99941e-08	1.81401e-09	HPV16+	0.0401921	0.691742
s__Pseudomonas_sp_ADP	1.77364e-08	1.05356e-09	HPV16+	0.0090753	0.466885
s__Hydrogenophaga_intermedia	1.46671e-08	1.82968e-09	HPV16+	0.00934506	0.470534
s__Pseudomonadaceae_bacterium_E5571	1.45046e-08	9.25642e-09	HPV16+	0.0411748	0.696
s__Asanoa_ferruginea	1.37118e-08	3.58779e-07	HPV-	0.0454825	0.699006
s__Variovorax_sp_RA8	1.34268e-08	0	HPV16+	0.0139215	0.508339
s__Diaphorobacter_nitroreducens	1.2639e-08	1.33706e-08	HPV-	0.0411748	0.696
s__Methylobacterium_extorquens	1.20327e-08	8.40038e-07	HPV-	0.000740503	0.267192
s__Pseudomonas_sp_NBRC_111136	1.12163e-08	0	HPV16+	0.0497708	0.699006
s__Pseudomonas_sp_NBRC_111140	1.09781e-08	0	HPV16+	0.0139215	0.508339
s__Serratia_ureilytica	1.08549e-08	2.4847e-07	HPV-	0.0198935	0.544253
s__Prochlorothrix_hollandica	1.04516e-08	1.1988e-09	HPV16+	0.00865851	0.455341
s__Pseudomonas_sp_CFT9	1.00043e-08	1.18952e-07	HPV-	0.025557	0.579206
s__Pseudoalteromonas_flavipulchra	9.93382e-09	5.3941e-09	HPV16+	0.0211248	0.552397
s__Pseudomonas_otitidis	9.75658e-09	9.0901e-10	HPV16+	0.0357199	0.665599
s__Alloiococcus_otitis	8.08202e-09	0	HPV16+	0.0497708	0.699006
s__Bacillus_weihenstephanensis	8.00922e-09	1.79596e-07	HPV-	0.030614	0.627555
s__Flavobacteriaceae_bacterium_HQM9	7.7819e-09	0	HPV16+	0.0497708	0.699006
s__Crocosphaera_watsonii	7.75766e-09	0	HPV16+	0.0497708	0.699006
s__Serratia_sp_SCBI	7.56651e-09	1.39368e-07	HPV-	0.0474031	0.699006
s__Clostridium_lundense	6.59071e-09	0	HPV16+	0.0497708	0.699006
s__Beggiatoa_sp_SS	6.37427e-09	1.3229e-09	HPV16+	0.038365	0.68008
s__Ralstonia_sp_5_7_47FAA	6.18529e-09	1.08414e-09	HPV16+	0.0357199	0.665599
s__Morganella_psychrotolerans	5.82409e-09	5.11356e-10	HPV16+	0.03039	0.627555
s__Streptomyces_sp_S4	5.38378e-09	9.66935e-08	HPV-	0.0425223	0.699006
s__Blautia_sp_YL58	4.26014e-09	1.541e-06	HPV-	0.0307063	0.627555
s__Yersinia_intermedia	3.30673e-09	1.16342e-07	HPV-	0.00901917	0.466885
s__Paraburkholderia_xenovorans	3.12516e-09	0	HPV16+	0.0264332	0.579206
s__Butyrivibrio_fibrisolvens	3.05615e-09	3.55806e-09	HPV-	0.0448017	0.699006
s__Marinobacter_sp_YWL01	3.05502e-09	3.80319e-09	HPV-	0.0411748	0.696
s__Paenarthrobacter_aurescens	2.98027e-09	0	HPV16+	0.0139215	0.508339
s__Hydrogenophaga_sp_Root209	2.93474e-09	0	HPV16+	0.0139215	0.508339
s__Paraburkholderia_zhejiangensis	2.84657e-09	0	HPV16+	0.0139215	0.508339
s__Desulfotalea_psychrophila	2.32383e-09	4.82282e-10	HPV16+	0.038365	0.68008
s__Pseudomonas_sp_HMSC05H02	2.21299e-09	0	HPV16+	0.0139215	0.508339
s__Aliivibrio_salmonicida	2.12624e-09	0	HPV16+	0.0497708	0.699006
s__Alkaliphilus_metalliredigens	2.03841e-09	0	HPV16+	0.0497708	0.699006
s__Hylemonella_gracilis	1.98655e-09	0	HPV16+	0.0264332	0.579206
s__Xenorhabdus_nematophila	1.85364e-09	3.84701e-10	HPV16+	0.038365	0.68008
s__Acidovorax_temperans	1.6962e-09	0	HPV16+	0.0264332	0.579206
s__Thauera_selenatis	1.6227e-09	5.24194e-08	HPV-	0.00796087	0.438126
s__Paenibacillus_sp_Y412MC10	1.38999e-09	0	HPV16+	0.0497708	0.699006
s__Curvibacter_gracilis	1.12501e-09	0	HPV16+	0.0264332	0.579206
s__Cupriavidus_sp_SK4	9.83366e-10	0	HPV16+	0.0264332	0.579206
s__Burkholderia_sp_SJ98	9.63584e-10	0	HPV16+	0.0264332	0.579206
s__Variovorax_sp_WDL1	9.32057e-10	0	HPV16+	0.0264332	0.579206
s__Comamonas_sp_E6	9.25759e-10	0	HPV16+	0.0497708	0.699006
s__Ralstonia_sp_RL	6.45667e-10	2.67544e-08	HPV-	0.0372052	0.672108
s__Burkholderia_jiangsuensis	6.05561e-10	0	HPV16+	0.0497708	0.699006
s__Enterococcus_canis	3.76762e-12	6.51544e-07	HPV-	0.0283992	0.605466
s__Acetobacter_sp_CAG267	0	2.10239e-06	HPV-	0.00371116	0.418208
s__Clostridium_sp_CAG349	0	6.95839e-07	HPV-	0.0164488	0.531004
s__Dysgonomonas_gadei	0	6.15792e-07	HPV-	0.00371116	0.418208
s__Candidatus_Arthromitus_sp_SFB5	0	4.23539e-07	HPV-	0.0339666	0.658868
s__Clostridium_sp_CAG678	0	2.68289e-07	HPV-	0.0339666	0.658868
s__Stenotrophomonas_sp_DDT1	0	2.01299e-07	HPV-	0.0164488	0.531004
s__Methylobacterium_sp_Leaf90	0	1.79033e-07	HPV-	0.00787587	0.438126
s__Cupriavidus_sp_HPCL	0	1.20838e-07	HPV-	0.0339666	0.658868
s__Rhodococcus_sp_Chr9	0	1.06056e-07	HPV-	0.0164488	0.531004
s__Leuconostoc_pseudomesenteroides	0	9.02518e-08	HPV-	0.0339666	0.658868
s__Clostridiales_bacterium_Firm_02	0	2.36937e-08	HPV-	0.0164488	0.531004
s__Comamonas_sp_B9	0	2.22523e-08	HPV-	0.0339666	0.658868
s__Chromobacterium_sp_F49	0	1.095e-08	HPV-	0.0339666	0.658868
s__Butyrivibrio_sp_NC2002	0	1.02719e-08	HPV-	0.0339666	0.658868
s__Butyrivibrio_sp_AE2005	0	9.4285e-09	HPV-	0.0339666	0.658868
s__Streptomyces_sp_AW19M42	0	4.4552e-10	HPV-	0.0164488	0.531004
