# Supplementary material for: The Alterations of Vaginal Microbiome in HPV16 Infection as Identified by Shotgun Metagenomic Sequencing
Source: Front Cell Infect Microbiol. 2020 Jun 23;10:286. doi: 10.3389/fcimb.2020.00286 (PMC7324666; doi:10.3389/fcimb.2020.00286)
Supplement: Supplementary file 4 [file Table_4.XLSX]

## Sheet: Table S4
Table S4. Information of HPV16-associated KO markers
Number	KO ID	mean(N)	mean(HPV16+)	p-value	FDR	enriched group	Definition	Pathway ID	Pathway
1	K04084	3.84e-07	1.34e-05	0.00220897	0.131088	HPV16+	thiol:disulfide interchange protein DsbD [EC:1.8.1.8] (A)	-	-
2	K00986	8.36e-06	7.11e-05	0.00453689	0.204875	HPV16+	RNA-directed DNA polymerase [EC:2.7.7.49]	-	-
3	K05602	5.82e-07	1.3e-05	0.000659692	0.0674235	HPV16+	histidinol-phosphatase [EC:3.1.3.15] (A)	ko01230	Biosynthesis of amino acids
								ko00340	Histidine metabolism
4	K01585	7.37e-06	0.000114093	0.00026486	0.0434418	HPV16+	arginine decarboxylase [EC:4.1.1.19] (A)	ko00330	Arginine and proline metabolism
5	K18138	1.06e-05	8.7e-05	0.00288038	0.146385	HPV16+	multidrug efflux pump (A)	ko00312	beta-Lactam resistance
6	K00263	8.36e-07	1.92e-05	0.0232617	0.521105	HPV16+	leucine dehydrogenase [EC:1.4.1.9] (A)	ko00290	Valine, leucine and isoleucine biosynthesis
								ko00280	Valine, leucine and isoleucine degradation
7	K13012	5.73e-07	8.06e-06	0.0232617	0.521105	HPV16+	O-antigen biosynthesis protein WbqP (A)	-	-
8	K09763	1.35e-05	2.61e-08	0.00531258	0.204875	HPV-	hypothetical protein (A)	-	-
9	K03297	1.4e-05	2.89e-06	0.00116348	0.0878209	HPV-	small multidrug resistance family protein (A)	-	-
10	K03182	9.11e-06	2.3e-07	0.000266365	0.0434418	HPV-	4-hydroxy-3-polyprenylbenzoate decarboxylase [EC:4.1.1.98] (A)	ko00130	Ubiquinone and other terpenoid-quinone biosynthesis
11	K12270	1.49e-05	1.19e-08	0.000126042	0.0261121	HPV-	accessory secretory protein Asp3 (A)	-	-
12	K02172	9.77e-06	0	0.0237258	0.521105	HPV-	bla regulator protein blaR1 (A)	ko00312	beta-Lactam resistance
13	K19084	2.44e-05	4.52e-08	0.000126042	0.0261121	HPV-	bacitracin transport system permease protein	ko02010	ABC transporters
								ko02020	Two-component system
14	K19080	1.4e-05	3.43e-08	0.00531258	0.204875	HPV-	cationic antimicrobial peptide transport system permease protein	ko01503	Cationic antimicrobial peptide (CAMP) resistance
								ko02010	ABC transporters
								ko02020	Two-component system
								ko05150	Staphylococcus aureus infection
15	K19083	1.74e-05	5.6e-08	0.00251389	0.131088	HPV-	bacitracin transport system ATP-binding protein	ko02010	ABC transporters
								ko02020	Two-component system
16	K19082	1.74e-05	6.17e-08	0.00251389	0.131088	HPV-	two-component system, OmpR family, response regulator protein BraR/BceR	ko02020	Two-component system
17	K18221	0	1.48e-05	0.00844533	0.285121	HPV16+	tetracycline resistance monooxygenase (A)	ko00253	Tetracycline biosynthesis
								ko01130	Biosynthesis of antibiotics
18	K06350	5.69e-07	8.55e-06	0.0129636	0.354892	HPV16+	antagonist of KipI (A)	-	-
19	K07775	2.9e-07	6.87e-06	0.00844532	0.285121	HPV16+	two-component system, OmpR family, response regulator ResD (A)	ko02020	Two-component system
20	K00318	1.05e-05	4.92e-08	0.0237258	0.521105	HPV-	proline dehydrogenase [EC:1.5.-.-] (A)	ko00330	Arginine and proline metabolism
21	K13479	6.24e-07	7.25e-06	0.00844535	0.285121	HPV16+	xanthine dehydrogenase FAD-binding subunit [EC:1.17.1.4] (A)	ko00230	Purine metabolism
22	K01004	7.37e-07	8.06e-06	0.0129636	0.354892	HPV16+	phosphatidylcholine synthase [EC:2.7.8.24] (A)	ko00564	Glycerophospholipid metabolism
	K08717	1.47e-05	1.73e-07	0.00531261	0.204875	HPV-	urea transporter (A)	-	-
23	K04031	5.07e-06	1.3e-05	0.0390069	0.760814	HPV16+	ethanolamine utilization protein EutS (A)	-	-
24	K02594	2.71e-06	1.4e-05	0.0090385	0.291104	HPV16+	homocitrate synthase NifV [EC:2.3.3.14] (A)	ko00620	Pyruvate metabolism
	K02598	2.42e-06	1.15e-05	0.0390069	0.760814	HPV16+	nitrite transporter NirC (A)	-	-
25	K03518	2.51e-06	1.63e-05	0.0019651	0.131088	HPV16+	carbon-monoxide dehydrogenase small subunit [EC:1.2.99.2] (A)	ko01200	Carbon metabolism
								ko00720	Carbon fixation pathways in prokaryotes
								ko00680	Methane metabolism
								ko00633	Nitrotoluene degradation
26	K03519	2.31e-06	1.05e-05	0.0390069	0.760814	HPV16+	carbon-monoxide dehydrogenase medium subunit [EC:1.2.99.2] (A)	ko01200	Carbon metabolism
								ko00720	Carbon fixation pathways in prokaryotes
								ko00680	Methane metabolism
								ko00633	Nitrotoluene degradation
27	K02840	0	1.97e-05	0.0011335	0.0878209	HPV16+	UDP-D-galactose:(glucosyl)LPS alpha-1,6-D-galactosyltransferase [EC:2.4.1.-] (A)	ko00540	Lipopolysaccharide biosynthesis
28	K02843	3.5e-06	1.71e-05	0.00536343	0.204875	HPV16+	heptosyltransferase II [EC:2.4.-.-] (A)	ko00540	Lipopolysaccharide biosynthesis
29	K09758	1.27e-05	0	0.011227	0.315233	HPV-	aspartate 4-decarboxylase [EC:4.1.1.12] (A)	ko01230	Biosynthesis of amino acids
								ko00270	Cysteine and methionine metabolism
								ko00250	Alanine, aspartate and glutamate metabolism
30	K11936	1.16e-05	0	0.011227	0.315233	HPV-	biofilm PGA synthesis N-glycosyltransferase PgaC [EC:2.4.-.-] (A)	ko02026	Biofilm formation - Escherichia coli
31	K13498	3.41e-06	1.68e-05	0.00114798	0.0878209	HPV16+	indole-3-glycerol phosphate synthase / phosphoribosylanthranilate isomerase [EC:4.1.1.48 5.3.1.24] (A)	ko01230	Biosynthesis of amino acids
								ko00400	Phenylalanine, tyrosine and tryptophan biosynthesis
32	K16698	1.94e-06	9.54e-06	0.0418278	0.787772	HPV16+	teichuronic acid biosynthesis glycosyltransferase TuaG [EC:2.4.-.-] (A)	-	-
33	K08976	1.78e-05	2.42e-08	0.00118957	0.0878209	HPV-	putative membrane protein (A)	-	-
34	K08974	2.79e-05	5.29e-06	0.0118157	0.330549	HPV-	putative membrane protein (A)	-	-
35	K07347	2e-05	5.64e-06	0.0484214	0.903077	HPV-	outer membrane usher protein (A)	ko05133	Pertussis
36	K16345	3.1e-07	1.13e-05	0.000300287	0.045564	HPV16+	xanthine permease XanP (A)	-	-
37	K09808	5.14e-06	2.5e-05	0.00903846	0.291104	HPV16+	lipoprotein-releasing system permease protein (A)	ko02010	ABC transporters
38	K18691	4.62e-07	1.3e-05	0.016572	0.417859	HPV16+	membrane-bound lytic murein transglycosylase F (A)	-	-
39	K00348	9.86e-07	1.46e-05	0.0414941	0.787772	HPV16+	Na+-transporting NADH:ubiquinone oxidoreductase subunit C [EC:1.6.5.-] (A)	-	-
40	K07168	0	1.17e-05	0.016572	0.417859	HPV16+	CBS domain-containing membrane protein (A)	-	-
41	K08218	1.23e-06	1.07e-05	0.00719072	0.262471	HPV16+	MFS transporter, PAT family, beta-lactamase induction signal transducer AmpG (A)	ko00312	beta-Lactam resistance
42	K00231	1.43e-05	3.28e-05	0.00490742	0.204875	HPV16+	oxygen-dependent protoporphyrinogen oxidase [EC:1.3.3.4] (A)	ko00860	Porphyrin and chlorophyll metabolism
43	K19976	1.48e-05	5.47e-07	0.00531261	0.204875	HPV-	manganese transport system permease protein	ko02010	ABC transporters
44	K11738	1.4e-06	7.1e-06	0.0414941	0.787772	HPV16+	L-asparagine permease (A)	-	-
45	K02497	1.15e-05	0	0.011227	0.315233	HPV-	HemX protein (A)	-	-
46	K17320	2.38e-05	1.02e-07	0.000126042	0.0261121	HPV-	putative aldouronate transport system permease protein (A)	ko02010	ABC transporters
47	K12138	2.04e-06	2e-05	0.000101415	0.0235567	HPV16+	hydrogenase-4 component C [EC:1.-.-.-] (A)	-	-
48	K03503	9.34e-08	6.5e-06	0.00844533	0.285121	HPV16+	DNA polymerase V [EC:3.4.21.-] (A)	-	-
49	K03893	2.08e-05	7.6e-08	0.000562901	0.0616401	HPV-	arsenical pump membrane protein (A)	-	-
50	K18974							ko00790	Folate biosynthesis
		7.17e-07	2.37e-05	0.00431425	0.202883	HPV16+	dihydropteroate synthase type 1 [EC:2.5.1.15]	ko01100	Metabolic pathways
51	K03471	2.66e-05	7.96e-06	0.00988906	0.314534	HPV-	ribonuclease HIII [EC:3.1.26.4] (A)	ko03030	DNA replication
52	K02301	1.24e-05	2.18e-07	0.011227	0.315233	HPV-	protoheme IX farnesyltransferase [EC:2.5.1.-] (A)	ko00190	Oxidative phosphorylation
								ko00860	Porphyrin and chlorophyll metabolism
53	K05710	2.6e-07	7.08e-06	0.00844533	0.285121	HPV16+	3-phenylpropionate/trans-cinnamate dioxygenase ferredoxin subunit (A)	ko00360	Phenylalanine metabolism
								ko01220	Degradation of aromatic compounds
54	K11741	9.65e-06	9.46e-07	0.0022667	0.131088	HPV-	quaternary ammonium compound-resistance protein SugE (A)	-	-
55	K13929	5.92e-06	1.49e-05	0.0389309	0.760814	HPV16+	malonate decarboxylase alpha subunit [EC:2.3.1.187] (A)	-	-
56	K11632	1.29e-05	7.28e-09	0.011227	0.315233	HPV-	bacitracin transport system permease protein (A)	ko02010	ABC transporters
								ko02020	Two-component system
								ko05150	Staphylococcus aureus infection
57	K04478	1.13e-05	8.45e-09	0.0237257	0.521105	HPV-	monofunctional glycosyltransferase [EC:2.4.1.-] (A)	ko00550	Peptidoglycan biosynthesis
58	K11631	1.95e-05	4.51e-08	0.00118957	0.0878209	HPV-	bacitracin transport system ATP-binding protein (A)	ko02010	ABC transporters
								ko02020	Two-component system
								ko05150	Staphylococcus aureus infection
59	K06001	3.09e-07	9.27e-06	0.0326002	0.649068	HPV16+	tryptophan synthase beta chain [EC:4.2.1.20] (A)	ko01230	Biosynthesis of amino acids
								ko00260	Glycine, serine and threonine metabolism
								ko00400	Phenylalanine, tyrosine and tryptophan biosynthesis
60	K07570	6.39e-06	4.22e-05	0.000420612	0.0546461	HPV16+	general stress protein 13 (A)	-	-
61	K10908	1.31e-06	1.27e-05	0.00120298	0.0878209	HPV16+	DNA-directed RNA polymerase, mitochondrial [EC:2.7.7.6] (A)	-	-
62	K09814	1.14e-05	5.12e-08	0.011227	0.315233	HPV-	hemin transport system ATP-binding protein [EC:3.6.3.-] (A)	ko02010	ABC transporters
63	K09813	1.23e-05	1.4e-08	0.011227	0.315233	HPV-	hemin transport system permease protein (A)	ko02010	ABC transporters
64	K18924	1.23e-05	2.09e-08	0.011227	0.315233	HPV-	paired small multidrug resistance pump	-	-
65	K07153	0	1.04e-05	0.0326003	0.649068	HPV16+	high frequency lysogenization protein (A)	-	-
66	K00687	1.46e-05	3.86e-07	0.00531261	0.204875	HPV-	penicillin-binding protein 2B [EC:2.3.2.-] (A)	ko00550	Peptidoglycan biosynthesis
								ko00312	beta-Lactam resistance
67	K02666	5.35e-06	1.96e-05	0.0110087	0.315233	HPV16+	type IV pilus assembly protein PilQ (A)	-	-
68	K20882	3.52e-06	1.65e-05	0.00874114	0.285121	HPV16+	(R)-2-hydroxy-4-methylpentanoate CoA-transferase [EC:2.8.3.24]	-	-
69	K01069	6.8e-07	1.49e-05	0.00719072	0.262471	HPV16+	hydroxyacylglutathione hydrolase [EC:3.1.2.6] (A)	ko00620	Pyruvate metabolism
70	K01066	7.87e-06	2.01e-05	0.0351405	0.694233	HPV16+	acetyl esterase [EC:3.1.1.-]	ko00960	Tropane, piperidine and pyridine alkaloid biosynthesis
								ko00363	Bisphenol degradation
71	K00823	2.11e-05	2.53e-06	0.0175011	0.434145	HPV-	4-aminobutyrate aminotransferase [EC:2.6.1.19] (A)	ko00250	Alanine, aspartate and glutamate metabolism
								ko00650	Butanoate metabolism
								ko00640	Propanoate metabolism
								ko00410	beta-Alanine metabolism
72	K01480	6.52e-07	7.95e-06	0.0414941	0.787772	HPV16+	agmatinase [EC:3.5.3.11] (A)	ko00330	Arginine and proline metabolism
73	K01664	1.74e-05	1.22e-07	0.00251389	0.131088	HPV-	para-aminobenzoate synthetase component II [EC:2.6.1.85] (A)	ko00790	Folate biosynthesis
74	K01669	1.14e-05	1.81e-07	0.011227	0.315233	HPV-	deoxyribodipyrimidine photo-lyase [EC:4.1.99.3] (A)	-	-
75	K02461	0	9.53e-06	0.0326003	0.649068	HPV16+	general secretion pathway protein L (A)	ko03070	Bacterial secretion system
76	K02460	2.59e-06	1.81e-05	0.0129636	0.354892	HPV16+	general secretion pathway protein K (A)	ko03070	Bacterial secretion system
77	K03317	2.7e-06	1.21e-05	0.0390069	0.760814	HPV16+	concentrative nucleoside transporter, CNT family (A)	-	-
78	K03404	6.64e-06	2.31e-05	0.00264346	0.136911	HPV16+	magnesium chelatase subunit D [EC:6.6.1.1] (A)	ko00860	Porphyrin and chlorophyll metabolism
79	K17722	3.98e-07	7.52e-06	0.00844532	0.285121	HPV16+	dihydropyrimidine dehydrogenase (NAD+) subunit PreT [EC:1.3.1.1] (A)	ko00240	Pyrimidine metabolism
								ko00770	Pantothenate and CoA biosynthesis
								ko00410	beta-Alanine metabolism
80	K17723	1.31e-07	7.1e-06	0.00844533	0.285121	HPV16+	dihydropyrimidine dehydrogenase (NAD+) subunit PreA [EC:1.3.1.1] (A)	ko00240	Pyrimidine metabolism
								ko00770	Pantothenate and CoA biosynthesis
								ko00410	beta-Alanine metabolism
81	K11755	1.61e-05	1.93e-06	0.0311209	0.649068	HPV-	phosphoribosyl-ATP pyrophosphohydrolase / phosphoribosyl-AMP cyclohydrolase [EC:3.6.1.31 3.5.4.19] (A)	ko01230	Biosynthesis of amino acids
								ko00340	Histidine metabolism
82	K03535	1.68e-05	4.29e-08	0.0025139	0.131088	HPV-	MFS transporter, ACS family, glucarate transporter (A)	-	-
83	K09793	1.34e-05	1.92e-08	0.0112269	0.315233	HPV-	hypothetical protein (A)	-	-
84	K07091	1.5e-06	1.23e-05	0.0414941	0.787772	HPV16+	lipopolysaccharide export system permease protein (A)	ko02010	ABC transporters
85	K04940	1.28e-05	3.14e-08	0.011227	0.315233	HPV-	opine dehydrogenase [EC:1.5.1.28]	-	-
86	K01922	1.42e-05	6.5e-07	0.0308348	0.649068	HPV-	phosphopantothenate-cysteine ligase [EC:6.3.2.5] (A)	ko00770	Pantothenate and CoA biosynthesis
87	K07788	4.31e-06	2.97e-05	0.000959307	0.0878209	HPV16+	RND superfamily, multidrug transport protein MdtB (A)	ko02020	Two-component system
88	K07784	1.84e-05	1.96e-08	0.00118957	0.0878209	HPV-	MFS transporter, OPA family, hexose phosphate transport protein UhpT (A)	ko02020	Two-component system
89	K18014	9.6e-07	8.19e-06	0.0232617	0.521105	HPV16+	3-aminobutyryl-CoA ammonia-lyase [EC:4.3.1.14] (A)	ko00310	Lysine degradation
90	K07146	1.42e-05	1.6e-07	0.00531258	0.204875	HPV-	UPF0176 protein (A)	-	-
91	K01815	1.31e-05	0	0.000266363	0.0434418	HPV-	4-deoxy-L-threo-5-hexosulose-uronate ketol-isomerase [EC:5.3.1.17] (A)	ko00040	Pentose and glucuronate interconversions
92	K18369	1.53e-05	5.2e-08	0.00531258	0.204875	HPV-	alcohol dehydrogenase [EC:1.1.1.-] (A)	ko00640	Propanoate metabolism
93	K01818	1.13e-05	1.99e-06	0.00294096	0.146385	HPV-	L-fucose isomerase [EC:5.3.1.25] (A)	ko00051	Fructose and mannose metabolism
94	K00034	9.38e-06	2.59e-08	0.0237258	0.521105	HPV-	glucose 1-dehydrogenase [EC:1.1.1.47] (A)	ko01200	Carbon metabolism
								ko00030	Pentose phosphate pathway
95	K02062	8.45e-06	2.09e-05	0.0158592	0.417859	HPV16+	thiamine transport system ATP-binding protein (A)	ko02010	ABC transporters
96	K09007	1.54e-05	3.71e-07	0.00531258	0.204875	HPV-	GTP cyclohydrolase I [EC:3.5.4.16] (A)	ko00790	Folate biosynthesis
97	K00349	7.67e-06	8.66e-05	0.0141216	0.383851	HPV16+	Na+-transporting NADH:ubiquinone oxidoreductase subunit D [EC:1.6.5.-] (A)	-	-
98	K00819	1.59e-05	3.08e-08	0.0025139	0.131088	HPV-	ornithine--oxo-acid transaminase [EC:2.6.1.13] (A)	ko00330	Arginine and proline metabolism
99	K01496	2.72e-07	1.27e-05	0.000300287	0.045564	HPV16+	phosphoribosyl-AMP cyclohydrolase [EC:3.5.4.19] (A)	ko01230	Biosynthesis of amino acids
								ko00340	Histidine metabolism
100	K01676	6.47e-06	1.67e-05	0.00874114	0.285121	HPV16+	fumarate hydratase, class I [EC:4.2.1.2] (A)	ko01200	Carbon metabolism
								ko00620	Pyruvate metabolism
								ko00720	Carbon fixation pathways in prokaryotes
								ko00020	Citrate cycle (TCA cycle)
101	K19973	1.8e-05	3.71e-08	0.00118957	0.0878209	HPV-	manganese transport system ATP-binding protein [EC:7.2.2.5]	ko02010	ABC transporters
102	K02275	0	3.05e-05	0.000300287	0.045564	HPV16+	cytochrome c oxidase subunit II [EC:1.9.3.1] (A)	ko00190	Oxidative phosphorylation
103	K05577	1.77e-05	2.9e-07	0.00118957	0.0878209	HPV-	NAD(P)H-quinone oxidoreductase subunit 5 [EC:1.6.5.3] (A)	ko00190	Oxidative phosphorylation
104	K02250	1.3e-05	4.75e-08	0.011227	0.315233	HPV-	competence protein ComK (A)	ko02024	Quorum sensing
105	K03301	2.57e-06	3.5e-05	0.00500599	0.204875	HPV16+	ATP:ADP antiporter, AAA family (A)	-	-
106	K20528	0	1.83e-05	0.0326002	0.649068	HPV16+	type IV secretion system protein TrbC	ko02024	Quorum sensing
107	K06177	9.72e-07	1.31e-05	0.00397358	0.189185	HPV16+	tRNA pseudouridine32 synthase / 23S rRNA pseudouridine746 synthase [EC:5.4.99.28 5.4.99.29] (A)	-	-
108	K06179	5.79e-06	2.6e-05	0.0018167	0.131088	HPV16+	23S rRNA pseudouridine955/2504/2580 synthase [EC:5.4.99.24] (A)	-	-
109	K12141	2.08e-06	1.71e-05	0.000548738	0.0616401	HPV16+	hydrogenase-4 component F [EC:1.-.-.-] (A)	-	-
110	K07310	1.49e-06	1.41e-05	0.000659696	0.0674235	HPV16+	Tat-targeted selenate reductase subunit YnfF [EC:1.97.1.9] (A)	ko00450	Selenocompound metabolism
111	K07315	4.58e-07	1.14e-05	0.016572	0.417859	HPV16+	sigma-B regulation protein RsbU (phosphoserine phosphatase) (A)	-	-
112	K12524	3.52e-06	4.87e-05	0.0148389	0.397708	HPV16+	bifunctional aspartokinase / homoserine dehydrogenase 1 [EC:2.7.2.4 1.1.1.3] (A)	ko01230	Biosynthesis of amino acids
								ko00270	Cysteine and methionine metabolism
								ko00260	Glycine, serine and threonine metabolism
								ko00300	Lysine biosynthesis
113	K11617	1.88e-05	7.21e-07	0.00847566	0.285121	HPV-	two-component system, NarL family, sensor histidine kinase LiaS [EC:2.7.13.3] (A)	ko02020	Two-component system
114	K11384	0	1.4e-05	0.00844533	0.285121	HPV16+	two-component system, NtrC family, response regulator AlgB (A)	ko02020	Two-component system
115	K20337	1.42e-05	3.51e-08	0.00531258	0.204875	HPV-	phenol-soluble modulin beta	ko02024	Quorum sensing
116	K00330	9.18e-06	3.01e-05	0.0395927	0.770278	HPV16+	NADH-quinone oxidoreductase subunit A [EC:1.6.5.3] (A)	ko00190	Oxidative phosphorylation
117	K10819	2.08e-06	9.14e-06	0.0418279	0.787772	HPV16+	histidine kinase (A)	-	-
118	K05020	1.46e-05	4.27e-07	0.0308348	0.649068	HPV-	glycine betaine transporter (A)	-	-
119	K05813	2.52e-06	1.58e-05	0.00196392	0.131088	HPV16+	sn-glycerol 3-phosphate transport system substrate-binding protein (A)	ko02010	ABC transporters
120	K05816	1.81e-08	7.98e-06	0.00844532	0.285121	HPV16+	sn-glycerol 3-phosphate transport system ATP-binding protein [EC:3.6.3.20] (A)	ko02010	ABC transporters
121	K15519	1.4e-05	3.1e-08	0.00531258	0.204875	HPV-	deoxyadenosine/deoxycytidine kinase [EC:2.7.1.76 2.7.1.74] (A)	ko00230	Purine metabolism
								ko00240	Pyrimidine metabolism
122	K15518	1.15e-05	1.96e-08	0.011227	0.315233	HPV-	deoxyguanosine kinase [EC:2.7.1.113] (A)	ko00230	Purine metabolism
123	K01266	3.98e-07	5.49e-06	0.0326003	0.649068	HPV16+	D-aminopeptidase [EC:3.4.11.19] (A)	-	-
124	K08223	1.5e-06	1.6e-05	0.0418279	0.787772	HPV16+	MFS transporter, FSR family, fosmidomycin resistance protein (A)	-	-
125	K04783	7.32e-06	1.69e-05	0.0258098	0.55887	HPV16+	yersiniabactin salicyl-AMP ligase [EC:6.3.2.-] (A)	ko01053	Biosynthesis of siderophore group nonribosomal peptides
126	K00248	3.87e-06	1.55e-05	0.0225915	0.521105	HPV16+	butyryl-CoA dehydrogenase [EC:1.3.8.1] (A)	ko01200	Carbon metabolism
								ko00650	Butanoate metabolism
								ko01212	Fatty acid metabolism
								ko00280	Valine, leucine and isoleucine degradation
								ko00071	Fatty acid degradation
127	K01318	1.02e-05	3.55e-08	0.0237258	0.521105	HPV-	glutamyl endopeptidase [EC:3.4.21.19] (A)	-	-
128	K04767	3.18e-06	1.22e-05	0.0146805	0.396235	HPV16+	acetoin utilization protein AcuB (A)	-	-
129	K07694	1.04e-05	6.52e-08	0.0237258	0.521105	HPV-	two-component system, NarL family, vancomycin resistance associated response regulator VraR (A)	ko02020	Two-component system
130	K13607	3.48e-06	1.9e-05	0.00326511	0.158405	HPV16+	cinnamoyl-CoA:phenyllactate CoA-transferase [EC:2.8.3.17] (A)	ko00960	Tropane, piperidine and pyridine alkaloid biosynthesis
131	K08317	1.33e-05	0	0.0112269	0.315233	HPV-	uncharacterized oxidoreductase [EC:1.1.-.-] (A)	-	-
132	K08315	3.09e-06	1.78e-05	0.00114798	0.0878209	HPV16+	hydrogenase 3 maturation protease [EC:3.4.23.51] (A)	-	-
133	K02404	0	1.18e-05	0.0326003	0.649068	HPV16+	flagellar biosynthesis protein FlhF (A)	-	-
134	K02409	8.12e-06	3.25e-05	0.0476091	0.892269	HPV16+	flagellar M-ring protein FliF (A)	ko02040	Flagellar assembly
135	K05363	1.07e-05	0	0.0237258	0.521105	HPV-	serine/alanine adding enzyme [EC:2.3.2.10] (A)	ko00550	Peptidoglycan biosynthesis
136	K02407	8.61e-07	8.43e-06	0.0129635	0.354892	HPV16+	flagellar hook-associated protein 2 (A)	ko02040	Flagellar assembly
137	K13747	1.07e-06	8.53e-06	0.0232617	0.521105	HPV16+	carboxynorspermidine decarboxylase [EC:4.1.1.96] (A)	ko00330	Arginine and proline metabolism
138	K05566	1.09e-05	2.79e-07	0.0237258	0.521105	HPV-	multicomponent Na+:H+ antiporter subunit B (A)	-	-
139	K02531	2.54e-05	1.05e-05	0.00307986	0.152166	HPV-	transcriptional antiterminator (A)	-	-
140	K02538	2.07e-05	3.29e-08	0.000562901	0.0616401	HPV-	activator of the mannose operon, transcriptional antiterminator (A)	-	-
141	K12950	5.34e-06	1.59e-05	0.00536343	0.204875	HPV16+	cation-transporting P-type ATPase C [EC:3.6.3.-] (A)	-	-
142	K03933	1.29e-05	2.19e-07	0.011227	0.315233	HPV-	chitin-binding protein (A)	-	-
143	K03752	1.69e-05	0	0.0025139	0.131088	HPV-	molybdopterin-guanine dinucleotide biosynthesis protein A [EC:2.7.7.77] (A)	-	-
144	K03753	1.59e-05	1.22e-07	0.0025139	0.131088	HPV-	molybdopterin-guanine dinucleotide biosynthesis protein B (A)	-	-
145	K06145	0	1.31e-05	0.016572	0.417859	HPV16+	LacI family transcriptional regulator, gluconate utilization system Gnt-I transcriptional repressor (A)	-	-
146	K03688	4.72e-06	1.95e-05	0.00874114	0.285121	HPV16+	ubiquinone biosynthesis protein (A)	-	-
147	K18941	1.49e-05	2.5e-08	0.00531258	0.204875	HPV-	two-component system, OmpR family, response regulator ArlR	ko02020	Two-component system
148	K18940	1.3e-05	3.29e-08	0.011227	0.315233	HPV-	two-component system, OmpR family, sensor histidine kinase ArlS [EC:2.7.13.3]	ko02020	Two-component system
149	K07303	0	1.31e-05	0.016572	0.417859	HPV16+	isoquinoline 1-oxidoreductase, beta subunit [EC:1.3.99.16] (A)	-	-
150	K12552	1.11e-05	4.12e-08	0.0237258	0.521105	HPV-	penicillin-binding protein 1 [EC:3.4.-.-] (A)	ko00550	Peptidoglycan biosynthesis
								ko00312	beta-Lactam resistance
151	K12553	1.09e-05	4.91e-08	0.0237258	0.521105	HPV-	penicillin-binding protein 3 [EC:3.4.-.-] (A)	ko00550	Peptidoglycan biosynthesis
								ko00312	beta-Lactam resistance
152	K12551	1.37e-05	8.39e-08	0.00531258	0.204875	HPV-	transglycosylase [EC:2.4.1.-] (A)	ko00550	Peptidoglycan biosynthesis
153	K18766	1.04e-05	0	0.0237258	0.521105	HPV-	beta-lactamase class A BlaZ [EC:3.5.2.6] (A)	ko00312	beta-Lactam resistance
154	K10550	4e-06	1.41e-05	0.0225915	0.521105	HPV16+	D-allose transport system permease protein (A)	ko02010	ABC transporters
155	K07308	8.51e-07	8.26e-06	0.0232617	0.521105	HPV16+	anaerobic dimethyl sulfoxide reductase subunit C (DMSO reductase anchor subunit) (A)	ko00920	Sulfur metabolism
156	K06895	2.49e-05	1.34e-06	0.000594872	0.0633316	HPV-	L-lysine exporter family protein LysE/ArgO (A)	-	-
157	K20342	1.73e-05	2e-08	0.0025139	0.131088	HPV-	HTH-type transcriptional regulator, regulator for ComX	ko02024	Quorum sensing
158	K19709						acetate CoA-transferase [EC:2.8.3.8]	ko00627	Aminobenzoate degradation
								ko00640	Propanoate metabolism
								ko00650	Butanoate metabolism
								ko01100	Metabolic pathways
		3.04e-06	1.37e-05	0.00546678	0.207448	HPV16+		ko01120	Microbial metabolism in diverse environments
159	K07120	1.04e-05	5.37e-08	0.0237258	0.521105	HPV-	uncharacterized protein	-	-
160	K10824	1.8e-05	2.09e-06	0.0484214	0.903077	HPV-	nickel transport system ATP-binding protein [EC:3.6.3.24] (A)	ko02010	ABC transporters
161	K00018	1.1e-06	1.74e-05	0.00120297	0.0878209	HPV16+	glycerate dehydrogenase [EC:1.1.1.29] (A)	ko01200	Carbon metabolism
								ko00260	Glycine, serine and threonine metabolism
								ko00680	Methane metabolism
								ko00630	Glyoxylate and dicarboxylate metabolism
162	K08255	1.33e-05	1.56e-08	0.0112269	0.315233	HPV-	CoA-disulfide reductase [EC:1.8.1.14] (A)	-	-
163	K01305	3.8e-06	1.52e-05	0.0225915	0.521105	HPV16+	beta-aspartyl-dipeptidase (metallo-type) [EC:3.4.19.-] (A)	-	-
164	K02650	1.09e-07	9.15e-06	0.00844533	0.285121	HPV16+	type IV pilus assembly protein PilA (A)	ko02020	Two-component system
165	K02653	3.64e-07	5.16e-06	0.0326003	0.649068	HPV16+	type IV pilus assembly protein PilC (A)	-	-
166	K05685	8.9e-06	2.13e-05	0.0333086	0.661452	HPV16+	macrolide transport system ATP-binding/permease protein [EC:3.6.3.-] (A)	ko02010	ABC transporters
167	K01278	2.25e-06	6.38e-05	0.00859894	0.285121	HPV16+	dipeptidyl-peptidase 4 [EC:3.4.14.5] (A)	ko04974	Protein digestion and absorption
168	K12940	1.04e-06	8.37e-06	0.0232616	0.521105	HPV16+	aminobenzoyl-glutamate utilization protein A (A)	-	-
169	K03929	1.78e-05	2.24e-06	0.0311208	0.649068	HPV-	para-nitrobenzyl esterase [EC:3.1.1.-] (A)	-	-
170	K03928	3.54e-05	5.84e-06	0.00450834	0.204875	HPV-	carboxylesterase [EC:3.1.1.1] (A)	-	-
171	K05352	1.28e-05	4.14e-07	0.011227	0.315233	HPV-	ribitol-5-phosphate 2-dehydrogenase [EC:1.1.1.137] (A)	ko00040	Pentose and glucuronate interconversions
172	K17195	3.91e-06	1.67e-05	0.00536343	0.204875	HPV16+	D-allulose-6-phosphate 3-epimerase [EC:5.1.3.-] (A)	ko00051	Fructose and mannose metabolism
173	K02347	1.32e-05	2.8e-08	0.011227	0.315233	HPV-	DNA polymerase (family X) (A)	-	-
174	K09477	2.13e-08	9.83e-06	0.0326002	0.649068	HPV16+	citrate:succinate antiporter (A)	ko02020	Two-component system
175	K19576	1.41e-05	4.61e-08	0.00531258	0.204875	HPV-	MFS transporter, DHA1 family, quinolone resistance protein	-	-
176	K17716	6.76e-07	6.6e-06	0.0414941	0.787772	HPV16+	UDP-glucose 4-epimerase [EC:5.1.3.2] (A)	ko00520	Amino sugar and nucleotide sugar metabolism
								ko00052	Galactose metabolism
177	K05571	1.95e-05	1.47e-08	0.00118956	0.0878209	HPV-	multicomponent Na+:H+ antiporter subunit G (A)	-	-
178	K02225	0	1.12e-05	0.0326002	0.649068	HPV16+	cobalamin biosynthetic protein CobC (A)	ko00860	Porphyrin and chlorophyll metabolism
179	K06886	1.08e-05	1.78e-08	0.0237258	0.521105	HPV-	hemoglobin (A)	-	-
180	K09696	1.53e-06	9.3e-06	0.0418279	0.787772	HPV16+	sodium transport system permease protein (A)	ko02010	ABC transporters
								ko02020	Two-component system
181	K09691	5.13e-07	1.2e-05	0.00218911	0.131088	HPV16+	lipopolysaccharide transport system ATP-binding protein (A)	ko02010	ABC transporters
182	K05995	3.24e-06	6.11e-05	0.00859894	0.285121	HPV16+	dipeptidase E [EC:3.4.13.21] (A)	-	-
183	K02545	1.52e-05	0	0.00531258	0.204875	HPV-	penicillin-binding protein 2 prime (A)	ko00312	beta-Lactam resistance
184	K00004	2.04e-05	7.8e-08	0.000562901	0.0616401	HPV-	(R,R)-butanediol dehydrogenase / meso-butanediol dehydrogenase / diacetyl reductase [EC:1.1.1.4 1.1.1.- 1.1.1.303] (A)	ko00650	Butanoate metabolism
185	K03813	2.4e-06	1.49e-05	0.000959307	0.0878209	HPV16+	molybdenum transport protein [EC:2.4.2.-] (A)	-	-
186	K00261	8.72e-06	2.21e-05	0.0230847	0.521105	HPV16+	glutamate dehydrogenase (NAD(P)+) [EC:1.4.1.3] (A)	ko00250	Alanine, aspartate and glutamate metabolism
								ko00330	Arginine and proline metabolism
								ko00910	Nitrogen metabolism
								ko00471	D-Glutamine and D-glutamate metabolism
								ko04964	Proximal tubule bicarbonate reclamation
187	K00265	2.44e-05	2.6e-06	0.00537224	0.204875	HPV-	glutamate synthase (NADPH/NADH) large chain [EC:1.4.1.13 1.4.1.14] (A)	ko01230	Biosynthesis of amino acids
								ko00250	Alanine, aspartate and glutamate metabolism
								ko00910	Nitrogen metabolism
188	K04749	4.73e-06	1.91e-05	0.00497235	0.204875	HPV16+	anti-sigma B factor antagonist (A)	-	-
189	K00860	1.57e-05	7.98e-08	0.0025139	0.131088	HPV-	adenylylsulfate kinase [EC:2.7.1.25] (A)	ko00230	Purine metabolism
								ko00920	Sulfur metabolism
190	K01197	6.12e-07	9.74e-06	0.00719072	0.262471	HPV16+	hyaluronoglucosaminidase [EC:3.2.1.35] (A)	ko00531	Glycosaminoglycan degradation
191	K13714	2.38e-05	1.88e-07	0.000266361	0.0434418	HPV-	bifunctional autolysin [EC:3.5.1.28 3.2.1.96] (A)	-	-
192	K01739	2.97e-05	5.36e-06	0.00945353	0.301934	HPV-	cystathionine gamma-synthase [EC:2.5.1.48] (A)	ko01230	Biosynthesis of amino acids
								ko00270	Cysteine and methionine metabolism
								ko00450	Selenocompound metabolism
								ko00920	Sulfur metabolism
193	K05340	2.53e-05	8.03e-06	0.00104714	0.0878209	HPV-	glucose uptake protein (A)	-	-
194	K13853	1.41e-05	4.39e-08	0.00531258	0.204875	HPV-	3-deoxy-7-phosphoheptulonate synthase / chorismate mutase [EC:2.5.1.54 5.4.99.5] (A)	ko01230	Biosynthesis of amino acids
								ko00400	Phenylalanine, tyrosine and tryptophan biosynthesis
195	K03770	4e-06	1.7e-05	0.00326511	0.158405	HPV16+	peptidyl-prolyl cis-trans isomerase D [EC:5.2.1.8] (A)	-	-
196	K03773	1.61e-06	8.76e-06	0.0232617	0.521105	HPV16+	FKBP-type peptidyl-prolyl cis-trans isomerase FklB [EC:5.2.1.8] (A)	-	-
197	K03776	0	1.06e-05	0.0326003	0.649068	HPV16+	aerotaxis receptor (A)	ko02020	Two-component system
								ko02030	Bacterial chemotaxis
198	K02352	1.8e-05	3.5e-08	0.00118957	0.0878209	HPV-	lactonase [EC:3.1.1.-] (A)	-	-
199	K13572	2.69e-07	8.21e-06	0.00431423	0.202883	HPV16+	proteasome accessory factor B (A)	-	-
200	K13979	8.07e-06	1.82e-05	0.0141216	0.383851	HPV16+	uncharacterized zinc-type alcohol dehydrogenase-like protein [EC:1.-.-.-] (A)	-	-
201	K12111	1.29e-05	2.67e-08	0.011227	0.315233	HPV-	evolved beta-galactosidase subunit alpha [EC:3.2.1.23] (A)	ko00052	Galactose metabolism
								ko00511	Other glycan degradation
202	K07322	2.58e-05	3.22e-06	0.0169834	0.425434	HPV-	regulator of cell morphogenesis and NO signaling (A)	-	-
203	K18704	1.06e-05	1.87e-08	0.0237258	0.521105	HPV-	CDP-ribitol ribitolphosphotransferase [EC:2.7.8.14] (A)	-	-
204	K07452	7.16e-07	1.19e-05	0.0021891	0.131088	HPV16+	5-methylcytosine-specific restriction enzyme B [EC:3.1.21.-] (A)	-	-
205	K10536	9.07e-06	2.27e-05	0.0145892	0.395162	HPV16+	agmatine deiminase [EC:3.5.3.12] (A)	ko00330	Arginine and proline metabolism
206	K07696	2.1e-05	9.75e-08	0.000562901	0.0616401	HPV-	two-component system, NarL family, response regulator NreC (A)	ko02020	Two-component system
207	K07248	1.77e-05	4.32e-08	0.00118957	0.0878209	HPV-	lactaldehyde dehydrogenase / glycolaldehyde dehydrogenase [EC:1.2.1.22 1.2.1.21] (A)	ko00620	Pyruvate metabolism
								ko00630	Glyoxylate and dicarboxylate metabolism
208	K08299	7.31e-07	7.96e-06	0.0232617	0.521105	HPV16+	crotonobetainyl-CoA hydratase [EC:4.2.1.149] (A)	-	-
209	K07074	1.79e-06	7.86e-06	0.0418279	0.787772	HPV16+	uncharacterized protein	-	-
210	K07071	1.92e-05	2.69e-07	0.00118958	0.0878209	HPV-	uncharacterized protein	-	-
211	K02448	0	1.25e-05	0.016572	0.417859	HPV16+	nitric oxide reductase NorD protein (A)	-	-
212	K00294	1.81e-05	6.23e-08	0.00118957	0.0878209	HPV-	1-pyrroline-5-carboxylate dehydrogenase [EC:1.2.1.88] (A)	ko00250	Alanine, aspartate and glutamate metabolism
								ko00330	Arginine and proline metabolism
213	K00290	1.68e-06	9.35e-06	0.0248849	0.540368	HPV16+	saccharopine dehydrogenase (NAD+, L-lysine forming) [EC:1.5.1.7] (A)	ko01230	Biosynthesis of amino acids
								ko00300	Lysine biosynthesis
								ko00310	Lysine degradation
214	K20386						ATP-binding cassette, subfamily B, bacterial CylB	ko02010	ABC transporters
		1.08e-05	0	0.0237258	0.521105	HPV-		ko02024	Quorum sensing
215	K20382	2e-05	0	0.000562901	0.0616401	HPV-	aggregation substance	ko02024	Quorum sensing
216	K00108	1.82e-05	1.11e-07	0.00118957	0.0878209	HPV-	choline dehydrogenase [EC:1.1.99.1] (A)	ko00260	Glycine, serine and threonine metabolism
217	K00100	3.86e-06	1.39e-05	0.0224324	0.521105	HPV16+	[EC:1.1.1.-] (A)	ko00051	Fructose and mannose metabolism
								ko00650	Butanoate metabolism
								ko00625	Chloroalkane and chloroalkene degradation
								ko00363	Bisphenol degradation
								ko00591	Linoleic acid metabolism
218	K01212	0	3.05e-05	0.000582849	0.0629255	HPV16+		ko00500	Starch and sucrose metabolism
219	K15726	1.4e-06	1.3e-05	0.000659692	0.0674235	HPV16+	cobalt-zinc-cadmium resistance protein CzcA (A)	-	-
220	K00929	9.76e-06	2.55e-05	0.00240325	0.131088	HPV16+	butyrate kinase [EC:2.7.2.7] (A)	ko00650	Butanoate metabolism
221	K08298	1.66e-06	1.5e-05	0.00289893	0.146385	HPV16+	L-carnitine CoA-transferase [EC:2.8.3.21] (A)	-	-
222	K03582	5.71e-06	3.35e-05	0.0090385	0.291104	HPV16+	exodeoxyribonuclease V beta subunit [EC:3.1.11.5] (A)	ko03440	Homologous recombination
223	K01727	1.53e-05	1.3e-07	0.00531258	0.204875	HPV-	hyaluronate lyase [EC:4.2.2.1] (A)	-	-
224	K14742	4.77e-06	1.86e-05	0.00497235	0.204875	HPV16+	tRNA threonylcarbamoyladenosine biosynthesis protein TsaB (A)	-	-
225	K18195	5.83e-06	0	0.00531258	0.204875	HPV-	rhamnogalacturonan endolyase [EC:4.2.2.23] (A)	-	-
226	K07094	1.32e-05	3.08e-08	0.011227	0.315233	HPV-	putative glycerol-1-phosphate prenyltransferase [EC:2.5.1.-] (A)	-	-
227	K17467	1.21e-05	2.36e-05	0.0279154	0.60276	HPV16+	PTS system, D-glucosaminate-specific IID component (A)	ko00030	Pentose phosphate pathway
								ko02060	Phosphotransferase system (PTS)
228	K11927	1.76e-06	2.05e-05	0.000312879	0.0461213	HPV16+	ATP-dependent RNA helicase RhlE [EC:3.6.4.13] (A)	ko03018	RNA degradation
229	K18906	1.78e-05	1.54e-08	0.00118957	0.0878209	HPV-	MarR family transcriptional regulator, multiple gene regulator MgrA	-	-
230	K07260	4.39e-06	1.5e-05	0.0303994	0.649068	HPV16+	D-alanyl-D-alanine carboxypeptidase [EC:3.4.16.4] (A)	ko02020	Two-component system
								ko00550	Peptidoglycan biosynthesis
231	K10984	1.74e-06	1.22e-05	0.00859894	0.285121	HPV16+	PTS system, galactosamine-specific IIB component [EC:2.7.1.69] (A)	ko00052	Galactose metabolism
								ko02060	Phosphotransferase system (PTS)
232	K20374	0	8.92e-06	0.00844532	0.285121	HPV16+	HTH-type transcriptional regulator, SHP3-responsive repressor	ko02024	Quorum sensing
233	K06990	6.33e-07	9.55e-06	0.0011335	0.0878209	HPV16+	MEMO1 family protein	-	-
234	K07464	2e-07	1.37e-05	0.000154993	0.0297017	HPV16+	putative RecB family exonuclease (A)	-	-
235	K07465	9.08e-07	1.39e-05	0.000361125	0.05033	HPV16+	putative RecB family exonuclease (A)	-	-
236	K01113	0	1.24e-05	0.016572	0.417859	HPV16+	alkaline phosphatase D [EC:3.1.3.1] (A)	ko02020	Two-component system
								ko00790	Folate biosynthesis
								ko00627	Aminobenzoate degradation
237	K07667	1.46e-06	1.51e-05	0.000197393	0.0369043	HPV16+	two-component system, OmpR family, KDP operon response regulator KdpE (A)	ko02020	Two-component system
238	K07482	9.38e-06	2.48e-05	0.0195115	0.482456	HPV16+	transposase, IS30 family (A)	-	-
239	K07481	3.96e-07	1.98e-05	0.00220897	0.131088	HPV16+	transposase, IS5 family	-	-
240	K10671	3.31e-06	1.6e-05	0.00874114	0.285121	HPV16+	sarcosine reductase [EC:1.21.4.3]	-	-
241	K10672	3.31e-06	1.6e-05	0.00874114	0.285121	HPV16+	betaine reductase [EC:1.21.4.4] (A)	-	-
242	K00060	1.26e-06	8.41e-06	0.0232616	0.521105	HPV16+	threonine 3-dehydrogenase [EC:1.1.1.103] (A)	ko00260	Glycine, serine and threonine metabolism
243	K07001	3.34e-07	1.39e-05	0.00220897	0.131088	HPV16+	NTE family protein (A)	-	-
244	K21028	2.77e-06	1.67e-05	0.00196391	0.131088	HPV16+	molybdopterin synthase sulfurtransferase [EC:2.8.1.11]	ko04122	Sulfur relay system
245	K07717	1.97e-05	8.37e-06	0.00626504	0.235409	HPV-	two-component system, sensor histidine kinase YcbA [EC:2.7.13.3] (A)	ko02020	Two-component system
246	K07713	1.82e-06	5.51e-05	0.000100858	0.0235567	HPV16+	two-component system, NtrC family, response regulator HydG (A)	ko02020	Two-component system
247	K00117	0	1.22e-05	0.016572	0.417859	HPV16+	quinoprotein glucose dehydrogenase [EC:1.1.5.2] (A)	ko00030	Pentose phosphate pathway
248	K00112	1.13e-06	1.43e-05	0.000361127	0.05033	HPV16+	glycerol-3-phosphate dehydrogenase subunit B [EC:1.1.5.3] (A)	ko00564	Glycerophospholipid metabolism
249	K02443	1.19e-05	0	0.011227	0.315233	HPV-	glycerol uptake operon antiterminator (A)	-	-
250	K14192	1.64e-05	1.73e-08	0.0025139	0.131088	HPV-	clumping factor B (A)	ko05150	Staphylococcus aureus infection
251	K15733	4.94e-07	9e-06	0.00220896	0.131088	HPV16+	dye decolorizing peroxidase [EC:1.11.1.19] (A)	-	-
252	K01227	6.19e-07	7.2e-06	0.00844533	0.285121	HPV16+	mannosyl-glycoprotein endo-beta-N-acetylglucosaminidase [EC:3.2.1.96] (A)	ko00511	Other glycan degradation
253	K05521	3.5e-08	4.7e-06	0.0326003	0.649068	HPV16+	ADP-ribosyl-[dinitrogen reductase] hydrolase [EC:3.2.2.24] (A)
254	K18299	0	9.73e-06	0.0326003	0.649068	HPV16+	multidrug efflux pump (A)	-	-
255	K02197	2.45e-06	2.03e-05	0.000100858	0.0235567	HPV16+	cytochrome c-type biogenesis protein CcmE (A)	-	-
256	K00046	6.42e-06	2.01e-05	0.0019651	0.131088	HPV16+	gluconate 5-dehydrogenase [EC:1.1.1.69] (A)	-	-
257	K03480	1.1e-05	1.31e-07	0.0237258	0.521105	HPV-	transcriptional antiterminator (A)	-	-
258	K18986	1.38e-05	9.2e-07	0.0308348	0.649068	HPV-	two-component system, OmpR family, sensor kinase Ihk [EC:2.7.13.3]	ko02020	Two-component system
259	K03801	5.05e-07	7.12e-06	0.0232617	0.521105	HPV16+	lipoyl(octanoyl) transferase [EC:2.3.1.181] (A)	ko00785	Lipoic acid metabolism
260	K10805	5.96e-07	8.08e-06	0.0129636	0.354892	HPV16+	acyl-CoA thioesterase II [EC:3.1.2.-] (A)	ko01040	Biosynthesis of unsaturated fatty acids
261	K02169	0	1.02e-05	0.0326003	0.649068	HPV16+	malonyl-CoA O-methyltransferase [EC:2.1.1.197] (A)	ko00780	Biotin metabolism
262	K17216	2.44e-05	6.38e-08	0.000126042	0.0261121	HPV-	O-acetylserine dependent cystathionine beta-synthase (A)	ko01230	Biosynthesis of amino acids
								ko00270	Cysteine and methionine metabolism
263	K17217	1.82e-05	6.88e-08	0.00118957	0.0878209	HPV-	cystathionine gamma-lyase / homocysteine desulfhydrase [EC:4.4.1.1 4.4.1.2] (A)	ko01230	Biosynthesis of amino acids
								ko00270	Cysteine and methionine metabolism
								ko00260	Glycine, serine and threonine metabolism
								ko00920	Sulfur metabolism
264	K09888	4.67e-06	1.39e-05	0.0248849	0.540368	HPV16+	cell division protein ZapA (A)	-	-
265	K12137	3.95e-06	2.05e-05	0.00038537	0.0527495	HPV16+	hydrogenase-4 component B [EC:1.-.-.-] (A)	-	-
266	K11737	4.36e-05	4.84e-06	0.000991906	0.0878209	HPV-	D-serine/D-alanine/glycine transporter (A)	-	-
267	K06872	1.58e-05	1.92e-05	0.0399073	0.774434	HPV16+	uncharacterized protein (A)	-	-
268	K16323	1.58e-05	2.78e-08	0.0025139	0.131088	HPV-	purine nucleoside transport protein (A)	-	-
269	K16329	2.69e-06	1.49e-05	0.00328584	0.158408	HPV16+	pseudouridine-5'-phosphate glycosidase [EC:3.2.-.-] (A)	ko00240	Pyrimidine metabolism
270	K00613	3.98e-07	1.19e-05	0.000154992	0.0297017	HPV16+	glycine amidinotransferase [EC:2.1.4.1] (A)	ko00260	Glycine, serine and threonine metabolism
								ko00330	Arginine and proline metabolism
271	K07476	9.39e-06	3.54e-08	0.0237258	0.521105	HPV-	toprim domain protein (A)	-	-
272	K07673	0	1.03e-05	0.0326003	0.649068	HPV16+	two-component system, NarL family, nitrate/nitrite sensor histidine kinase NarX [EC:2.7.13.3] (A)	ko02020	Two-component system
273	K16937	1.34e-05	3.8e-07	0.011227	0.315233	HPV-	thiosulfate dehydrogenase [quinone] large subunit [EC:1.8.5.2] (A)	ko00920	Sulfur metabolism
274	K21030	1.08e-05	1.89e-07	0.0237258	0.521105	HPV-	D-ribitol-5-phosphate cytidylyltransferase [EC:2.7.7.40]	ko00040	Pentose and glucuronate interconversions
								ko01100	Metabolic pathways
275	K00124	6.17e-06	2.77e-05	0.000420612	0.0546461	HPV16+	formate dehydrogenase iron-sulfur subunit (A)	ko01200	Carbon metabolism
								ko00680	Methane metabolism
								ko00630	Glyoxylate and dicarboxylate metabolism
276	K14347	7.62e-07	9.58e-06	0.0011335	0.0878209	HPV16+	solute carrier family 10 (sodium/bile acid cotransporter), member 7 (A)	-	-
277	K01895	1.71e-05	4.94e-07	0.00251391	0.131088	HPV-	acetyl-CoA synthetase [EC:6.2.1.1] (A)	ko01200	Carbon metabolism
								ko00010	Glycolysis / Gluconeogenesis
								ko00620	Pyruvate metabolism
								ko00720	Carbon fixation pathways in prokaryotes
								ko00680	Methane metabolism
								ko00640	Propanoate metabolism
278	K14988	1.26e-06	1.04e-05	0.0039736	0.189185	HPV16+	two-component system, NarL family, secretion system sensor histidine kinase SalK (A)	ko02020	Two-component system
279	K14761	1.25e-05	8.18e-07	0.00847566	0.285121	HPV-	ribosome-associated protein (A)	-	-
280	K14161	5.12e-07	1.76e-05	0.00220897	0.131088	HPV16+	protein ImuB (A)	-	-
281	K14162	0	9.39e-06	0.0326003	0.649068	HPV16+	error-prone DNA polymerase [EC:2.7.7.7] (A)	-	-
282	K02380	0	1.17e-05	0.016572	0.417859	HPV16+	FdhE protein (A)	-	-
283	K20492	1.27e-05	9.78e-07	0.000303154	0.045564	HPV-	lantibiotic transport system permease protein	ko02010	ABC transporters
								ko02020	Two-component system
								ko02024	Quorum sensing
284	K02818	2e-05	2.01e-06	0.0175011	0.434145	HPV-	PTS system, trehalose-specific IIB component [EC:2.7.1.69]	ko00500	Starch and sucrose metabolism
								ko02060	Phosphotransferase system (PTS)
285	K02819	2e-05	2.01e-06	0.0175011	0.434145	HPV-	PTS system, trehalose-specific IIC component (A)	ko00500	Starch and sucrose metabolism
								ko02060	Phosphotransferase system (PTS)
286	K03635	1.3e-05	3.36e-07	0.011227	0.315233	HPV-	molybdopterin synthase catalytic subunit [EC:2.8.1.12] (A)	ko00790	Folate biosynthesis
								ko04122	Sulfur relay system
287	K11694	1.02e-05	1.62e-08	0.0237258	0.521105	HPV-	peptidoglycan pentaglycine glycine transferase (the second and third glycine) [EC:2.3.2.17] (A)	ko00550	Peptidoglycan biosynthesis
288	K11695	1.24e-05	3.14e-07	0.011227	0.315233	HPV-	peptidoglycan pentaglycine glycine transferase (the fourth and fifth glycine) [EC:2.3.2.18] (A)	ko00550	Peptidoglycan biosynthesis
289	K02829	1.44e-05	0	0.00531258	0.204875	HPV-	cytochrome aa3-600 menaquinol oxidase subunit IV [EC:1.10.3.12] (A)	ko00190	Oxidative phosphorylation
290	K02828	1.18e-05	7.48e-08	0.011227	0.315233	HPV-	cytochrome aa3-600 menaquinol oxidase subunit III [EC:1.10.3.12] (A)	ko00190	Oxidative phosphorylation
291	K02459	0	1.02e-05	0.0326003	0.649068	HPV16+	general secretion pathway protein J (A)	ko03070	Bacterial secretion system
292	K20037	4.91e-07	1.13e-05	0.0021891	0.131088	HPV16+	choline trimethylamine-lyase activating enzyme [EC:1.97.1.-]	-	-
293	K20038	1.54e-06	1.53e-05	0.000548742	0.0616401	HPV16+	choline trimethylamine-lyase [EC:4.3.99.4]	-	-
294	K12268	1.46e-05	8.17e-07	0.00251391	0.131088	HPV-	accessory secretory protein Asp1 (A)	-	-
295	K11472	2.83e-07	1.33e-05	0.016572	0.417859	HPV16+	glycolate oxidase FAD binding subunit (A)	ko00630	Glyoxylate and dicarboxylate metabolism
296	K11476	1.6e-05	0	0.0025139	0.131088	HPV-	GntR family transcriptional regulator, gluconate operon transcriptional repressor (A)
297	K07649	0	1.8e-05	0.00220897	0.131088	HPV16+	two-component system, OmpR family, sensor histidine kinase TctE [EC:2.7.13.3] (A)	ko02020	Two-component system
298	K07646	2.71e-06	1.87e-05	0.0019651	0.131088	HPV16+	two-component system, OmpR family, sensor histidine kinase KdpD [EC:2.7.13.3] (A)	ko02020	Two-component system
299	K10851	1.53e-05	1.51e-08	0.00531258	0.204875	HPV-	nitrogen regulatory protein A (A)	ko02020	Two-component system
300	K10850	1.4e-05	2.36e-08	0.00531258	0.204875	HPV-	MFS transporter, NNP family, putative nitrate transporter (A)	ko02020	Two-component system
301	K07504	7.49e-06	1.08e-06	0.0162332	0.417859	HPV-	predicted type IV restriction endonuclease	-	-
302	K00130	1.78e-05	7.89e-08	0.00118957	0.0878209	HPV-	betaine-aldehyde dehydrogenase [EC:1.2.1.8]	ko00260	Glycine, serine and threonine metabolism
								ko01100	Metabolic pathways
303	K07735	0	1.47e-05	0.016572	0.417859	HPV16+	putative transcriptional regulator (A)	-	-
304	K16869	2.09e-05	4.07e-08	0.000562901	0.0616401	HPV-	octanoyl-[GcvH]:protein N-octanoyltransferase [EC:2.3.1.204] (A)	-	-
305	K15599	1.99e-05	1e-05	0.0200909	0.495186	HPV-	putative hydroxymethylpyrimidine transport system permease protein (A)	ko02010	ABC transporters
306	K15975	1.16e-05	0	0.011227	0.315233	HPV-	glyoxalase family protein (A)	-	-
307	K00958	1.45e-05	2.47e-07	0.00531261	0.204875	HPV-	sulfate adenylyltransferase [EC:2.7.7.4] (A)	ko00230	Purine metabolism
								ko00450	Selenocompound metabolism
								ko00920	Sulfur metabolism
308	K01551	4.56e-06	1.63e-05	0.00289893	0.146385	HPV16+	arsenite-transporting ATPase [EC:3.6.3.16] (A)	-	-
309	K01771	6.53e-07	6.68e-06	0.0414941	0.787772	HPV16+	1-phosphatidylinositol phosphodiesterase [EC:4.6.1.13] (A)	ko00562	Inositol phosphate metabolism
310	K16950	4.22e-06	1.14e-05	0.0351405	0.694233	HPV16+	anaerobic sulfite reductase subunit A (A)	ko00920	Sulfur metabolism
311	K16951	3.15e-06	1.25e-05	0.0148389	0.397708	HPV16+	anaerobic sulfite reductase subunit B (A)	ko00920	Sulfur metabolism
312	K05881	1.38e-05	2.48e-06	0.00185457	0.131088	HPV-	phosphoenolpyruvate---glycerone phosphotransferase subunit DhaM [EC:2.7.1.121]	ko00561	Glycerolipid metabolism
								ko01100	Metabolic pathways
313	K20487	1.29e-05	5.96e-06	0.0296114	0.637586	HPV-	two-component system, OmpR family, lantibiotic biosynthesis sensor histidine kinase NisK/SpaK [EC:2.7.13.3]	ko02020	Two-component system
								ko02024	Quorum sensing
314	K02553	6.82e-06	1.24e-05	0.0241683	0.5278	HPV16+	regulator of ribonuclease activity A (A)	-	-
315	K11916	0	1.33e-05	0.00844533	0.285121	HPV16+	serine/threonine-protein kinase Stk1 [EC:2.7.11.-] (A)	-	-
316	K18893	0	1.16e-05	0.0326002	0.649068	HPV16+	ATP-binding cassette, subfamily B, multidrug efflux pump	ko02010	ABC transporters
317	K19975	1.49e-05	4.42e-08	0.00531258	0.204875	HPV-	manganese transport system substrate-binding protein	ko02010	ABC transporters
318	K08139	2.1e-05	8.29e-08	0.000562901	0.0616401	HPV-	MFS transporter, SP family, sugar:H+ symporter (A)	ko04113	Meiosis - yeast
319	K13821	7.97e-07	1.59e-05	0.00218911	0.131088	HPV16+	proline dehydrogenase / delta 1-pyrroline-5-carboxylate dehydrogenase [EC:1.5.5.2 1.2.1.88] (A)	ko00250	Alanine, aspartate and glutamate metabolism
								ko00330	Arginine and proline metabolism
320	K20025	4.97e-06	1.54e-05	0.0225915	0.521105	HPV16+	(R)-2-hydroxyisocaproyl-CoA dehydratase alpha subunit [EC:4.2.1.157]
321	K07002	1.53e-05	3.7e-08	0.00531258	0.204875	HPV-	uncharacterized protein	-	-
322	K19075	0	5.05e-06	0.0326003	0.649068	HPV16+	CRISPR-associated protein Cst2	-	-
323	K19077	1.53e-05	8.18e-09	0.00531258	0.204875	HPV-	two-component system, OmpR family, sensor histidine kinase GraS [EC:2.7.13.3]	ko01503	Cationic antimicrobial peptide (CAMP) resistance
								ko02020	Two-component system
324	K19078	1.71e-05	3.11e-08	0.0025139	0.131088	HPV-	two-component system, OmpR family, response regulator protein GraR	ko01503	Cationic antimicrobial peptide (CAMP) resistance
								ko02020	Two-component system
325	K19079	1.62e-05	4.2e-08	0.0025139	0.131088	HPV-	cationic antimicrobial peptide transport system ATP-binding protein	ko01503	Cationic antimicrobial peptide (CAMP) resistance
								ko02010	ABC transporters
								ko02020	Two-component system
								ko05150	Staphylococcus aureus infection
326	K10795	2.71e-06	1.25e-05	0.0241684	0.5278	HPV16+	D-proline reductase (dithiol) PrdD [EC:1.21.4.1] (A)	ko00330	Arginine and proline metabolism
327	K07813	1.11e-05	0	0.0237258	0.521105	HPV-	accessory gene regulator B (A)	ko02020	Two-component system
328	K19119	1.3e-06	9.89e-06	0.00719072	0.262471	HPV16+	CRISPR-associated protein Cas5d	-	-
329	K19118	7.57e-07	8.42e-06	0.0129636	0.354892	HPV16+	CRISPR-associated protein Csd2	-	-
330	K01941	0	1.12e-05	0.0326003	0.649068	HPV16+	urea carboxylase [EC:6.3.4.6] (A)	ko00330	Arginine and proline metabolism
331	K00385	3.98e-06	1.43e-05	0.00874114	0.285121	HPV16+	anaerobic sulfite reductase subunit C (A)	ko00920	Sulfur metabolism
332	K00380	2.38e-05	9.18e-06	0.0169834	0.425434	HPV-	sulfite reductase (NADPH) flavoprotein alpha-component [EC:1.8.1.2] (A)	ko00920	Sulfur metabolism
333	K00381	1.38e-05	6.62e-08	0.00531258	0.204875	HPV-	sulfite reductase (NADPH) hemoprotein beta-component [EC:1.8.1.2] (A)	ko00920	Sulfur metabolism
334	K07726	2.96e-05	6.24e-06	0.000908012	0.0878209	HPV-	putative transcriptional regulator (A)	-	-
335	K18300	0	1.09e-05	0.0326003	0.649068	HPV16+	outer membrane protein (A)	-	-
336	K18302	0	1.17e-05	0.0326002	0.649068	HPV16+	membrane fusion protein (A)	-	-
337	K17947	1.17e-05	1.7e-06	0.00294095	0.146385	HPV-	dTDP-L-rhamnose 4-epimerase [EC:5.1.3.25] (A)	ko00523	Polyketide sugar unit biosynthesis
338	K08093	1.86e-05	9.83e-08	0.00118957	0.0878209	HPV-	3-hexulose-6-phosphate synthase [EC:4.1.2.43] (A)	ko01230	Biosynthesis of amino acids
								ko01200	Carbon metabolism
								ko00030	Pentose phosphate pathway
								ko00680	Methane metabolism
339	K01547	1.97e-05	3.03e-05	0.00930677	0.29849	HPV16+	K+-transporting ATPase ATPase B chain [EC:3.6.3.12] (A)	ko02020	Two-component system
340	K01768	6.27e-07	8.55e-06	0.0232617	0.521105	HPV16+	adenylate cyclase [EC:4.6.1.1] (A)	ko00230	Purine metabolism
								ko04113	Meiosis - yeast
341	K02259	1.58e-05	4.37e-08	0.0025139	0.131088	HPV-	cytochrome c oxidase assembly protein subunit 15 (A)	ko00190	Oxidative phosphorylation
								ko02020	Two-component system
								ko00860	Porphyrin and chlorophyll metabolism
342	K02121	1.56e-06	1.54e-05	0.000361125	0.05033	HPV16+	V/A-type H+-transporting ATPase subunit E (A)	ko00190	Oxidative phosphorylation
343	K18934	1.6e-05	4.28e-08	0.0025139	0.131088	HPV-	MFS transporter, DHA2 family, multidrug resistance protein	-	-
344	K18935	1.89e-05	1.23e-07	0.00118957	0.0878209	HPV-	MFS transporter, DHA2 family, multidrug resistance protein	-	-
345	K03721	0	1.53e-05	0.00844533	0.285121	HPV16+	transcriptional regulator of aroF, aroG, tyrA and aromatic amino acid transport (A)	-	-
346	K13252	1.45e-05	2.13e-05	0.0461894	0.867783	HPV16+	putrescine carbamoyltransferase [EC:2.1.3.6] (A)	-	-
347	K08282	1.56e-06	1.77e-05	0.000548738	0.0616401	HPV16+	non-specific serine/threonine protein kinase [EC:2.7.11.1] (A)	-	-
348	K17318	2e-05	3.59e-08	0.000562901	0.0616401	HPV-	putative aldouronate transport system substrate-binding protein (A)	ko02010	ABC transporters
349	K11534	2.96e-06	1.59e-05	0.00196392	0.131088	HPV16+	DeoR family transcriptional regulator, deoxyribose operon repressor (A)	-	-
350	K16210	9.23e-06	0	0.000266363	0.0434418	HPV-	oligogalacturonide transporter (A)	-	-
351	K09968	2.31e-05	1.35e-08	0.000266363	0.0434418	HPV-	hypothetical protein (A)	-	-
352	K11074	0	9.93e-06	0.0326003	0.649068	HPV16+	putrescine transport system permease protein (A)	ko02010	ABC transporters
353	K19068	4.79e-07	6.27e-06	0.016572	0.417859	HPV16+	UDP-2-acetamido-2,6-beta-L-arabino-hexul-4-ose reductase [EC:1.1.1.367]
354	K21064	2.72e-05	4.98e-06	0.00570471	0.21541	HPV-	5-amino-6-(5-phospho-D-ribitylamino)uracil phosphatase [EC:3.1.3.104]	ko00740	Riboflavin metabolism
								ko01100	Metabolic pathways
								ko01110	Biosynthesis of secondary metabolites
355	K05916	1.4e-05	2.71e-07	0.00531261	0.204875	HPV-	nitric oxide dioxygenase [EC:1.14.12.17] (A)	ko05132	Salmonella infection
356	K00154	0	2.03e-05	0.00220896	0.131088	HPV16+	coniferyl-aldehyde dehydrogenase [EC:1.2.1.68] (A)	-	-
357	K00390	1.57e-05	9.76e-07	0.0162333	0.417859	HPV-	phosphoadenosine phosphosulfate reductase [EC:1.8.4.8] (A)	ko00920	Sulfur metabolism
358	K10125	0	1.91e-05	0.0011335	0.0878209	HPV16+	two-component system, NtrC family, C4-dicarboxylate transport sensor histidine kinase DctB [EC:2.7.13.3] (A)	ko02020	Two-component system
359	K10122	1.84e-05	2.98e-06	0.000154067	0.0297017	HPV-	fructooligosaccharide transport system permease protein (A)	-	-
360	K09145	1.62e-05	5.72e-07	0.00251391	0.131088	HPV-	hypothetical protein (A)	-	-
361	K01114	1.31e-05	6.81e-09	0.011227	0.315233	HPV-	phospholipase C [EC:3.1.4.3] (A)	ko00564	Glycerophospholipid metabolism
								ko00562	Inositol phosphate metabolism
								ko00565	Ether lipid metabolism
								ko04919	Thyroid hormone signaling pathway
362	K07119	1.19e-05	5.45e-08	0.011227	0.315233	HPV-	prostaglandin reductase 3 [EC:1.3.1.48]	-	-
363	K01284	5.34e-06	0.000148438	0.000420611	0.0546461	HPV16+	peptidyl-dipeptidase Dcp [EC:3.4.15.5] (A)	-	-
364	K01401	1.63e-05	2.59e-08	0.0025139	0.131088	HPV-	aureolysin [EC:3.4.24.29] (A)	ko05150	Staphylococcus aureus infection
365	K07683	1.36e-05	4.35e-08	0.00531258	0.204875	HPV-	two-component system, NarL family, sensor histidine kinase NreB [EC:2.7.13.3] (A)	ko02020	Two-component system
366	K03335	8.43e-06	1.97e-05	0.00309681	0.152166	HPV16+	inosose dehydratase [EC:4.2.1.44] (A)	ko00562	Inositol phosphate metabolism
367	K01620	4.14e-06	1.41e-05	0.0224324	0.521105	HPV16+	threonine aldolase [EC:4.1.2.5] (A)	ko01230	Biosynthesis of amino acids
								ko00260	Glycine, serine and threonine metabolism
368	K02827	1.57e-05	5.17e-08	0.0025139	0.131088	HPV-	cytochrome aa3-600 menaquinol oxidase subunit I [EC:1.10.3.12] (A)	ko00190	Oxidative phosphorylation
	K02826	1.21e-05	1.22e-08	0.011227	0.315233	HPV-	cytochrome aa3-600 menaquinol oxidase subunit II [EC:1.10.3.12] (A)	ko00190	Oxidative phosphorylation
369	K06016	3.37e-07	5.9e-06	0.016572	0.417859	HPV16+	N-carbamoyl-L-amino-acid hydrolase [EC:3.5.1.87] (A)	ko01100	Metabolic pathways
								ko00240	Pyrimidine metabolism
370	K00563	1.75e-05	2.78e-06	0.0311208	0.649068	HPV-	23S rRNA (guanine745-N1)-methyltransferase [EC:2.1.1.187] (A)	-	-
371	K03269	6.21e-07	9.72e-06	0.0414941	0.787772	HPV16+	UDP-2,3-diacylglucosamine hydrolase [EC:3.6.1.54] (A)	ko00540	Lipopolysaccharide biosynthesis
372	K16789	1e-05	2.11e-05	0.00630287	0.235675	HPV16+	thiamine transporter (A)	-	-
373	K11535	1.28e-05	2.82e-08	0.011227	0.315233	HPV-	nucleoside transport protein (A)	-	-
374	K09700	9.44e-08	5.51e-06	0.016572	0.417859	HPV16+	hypothetical protein (A)	-	-
375	K18785	4.7e-07	7.75e-05	0.016572	0.417859	HPV16+	beta-1,4-mannooligosaccharide phosphorylase [EC:2.4.1.319] (A)	-	-
376	K09822	1.52e-05	5.39e-08	0.00531258	0.204875	HPV-	hypothetical protein (A)	-	-
377	K00163	9.55e-07	9.16e-06	0.00719072	0.262471	HPV16+	pyruvate dehydrogenase E1 component [EC:1.2.4.1] (A)	ko01200	Carbon metabolism
								ko00010	Glycolysis / Gluconeogenesis
								ko00620	Pyruvate metabolism
								ko00020	Citrate cycle (TCA cycle)
378	K10681	2.79e-05	2.43e-06	0.00294095	0.146385	HPV-	two-component system, OmpR family, sensor histidine kinase SaeS [EC:2.7.13.3] (A)	ko02020	Two-component system
