# Supplementary material for: The Alterations of Vaginal Microbiome in HPV16 Infection as Identified by Shotgun Metagenomic Sequencing
Source: Front Cell Infect Microbiol. 2020 Jun 23;10:286. doi: 10.3389/fcimb.2020.00286 (PMC7324666; doi:10.3389/fcimb.2020.00286)
Supplement: Supplementary file 5 [file Table_5.XLSX]

## Sheet: Table S5
Table S5. Primers sequences of selected gene and species markers
Gene or species name	Primer name	Sequence	Product size (bp)
16s	Q16S-F	ACTCCTACGGGAGGCAGCAG	199
	Q16S-R	ATTACCGCGGCTGCTGG
GI_0004362	04362-1F	TGCCGCATTTAACGACACTG	160
	04362-1R	TTCGCCTTCATCACCTTCAC
GI_0014455	14455-1F	TAACATATCGTTCGTGGTCAGTG	234
	14455-1R	ATTGTCTTGCCATCCATTCG
Gardnerella vaginalis	41-F	GCAATCGCGTAGATGCGCTTGTTA	95
	41-R	GAAGTTTGCATACGGCTCGGCAAT
Atopobium vaginae	42-1F	CGGTCTGTTAGGTCAGGAGTTAAATC	88
	42-1R	CCATCTTCCCCTACCAGACTCA
Lactobacillus iners	43-F	CGAGTCTGCCTTGAAGATCGG	108
	43-R	GTTATCCCGATCTCTTGGGCA
Peptostreptococcus anaerobius	46-1F	AGACGAATTCAAGTCAGTAAATACA	97
	46-1R	CTCCTATCCACCAGGATATCAA
Chlamydia trachomatis	47-F	GGATCCGTAAGTTAGACG AAATTTTG	83
	47-R	TTTAATGCGAAAGGAAATCTGATTG
Candida albicans	49-2F	TTTATCAACTTGTCACACCAGA	354
	49-2R	GGTCAAAGTTTGAAGATATACGT
